# Supplementary material for: Multiomics biomarkers were not superior to clinical variables for pan-cancer screening
Source: Commun Med (Lond). 2024 Nov 17;4:234. doi: 10.1038/s43856-024-00671-z (PMC11570627; doi:10.1038/s43856-024-00671-z)
Supplement: Supplementary file 4 — Supplementary Data 1 [file 43856_2024_671_MOESM4_ESM.xlsx]

## Sheet: Sheet1
Supplementary Data 1. Summary of cancer patients for collective analysis
Disease (ICD10)	Count	Age_median	Age_IQR_low	Age_IQR_high	Female_proportion
C1	2006	63	59	66	0.419242
C2	964	62	58	66	0.409751
C3	537	63	59	66	0.353818
C4	11747	62	57	66	0.518005
C5	10663	61	55	65	0.996249
C6	4954	64	60	67	0.0742834
C7	652	57	51	63	0.668712
C8	1280	60	53	65	0.448437
C9	710	62	56	66	0.409859
C10	12	58.5	54.5	63	0.166667
C11	20	62.5	51	64	0.4
C12	12	63	57.25	64	0
C13	4	61	59.75	62.25	0.5
C14	12	63	59.5	64.5	0.333333
C15	149	63	59	66	0.234899
C16	152	63	59	66	0.361842
C17	65	62	56	66	0.415385
C18	1364	63	59	67	0.447214
C19	236	63	58	66	0.432203
C20	743	63	59	66	0.371467
C21	82	61	56	66	0.670732
C22	38	61.5	51.25	64.75	0.394737
C23	8	59.5	51.5	63.25	0.625
C24	37	62	57	65	0.540541
C25	55	60	53	64.5	0.4
C26	6	59	55.25	65	0.666667
C30	16	61	56	62.25	0.5625
C31	9	57	56	62	0.555556
C32	177	63	61	67	0.135593
C33	4	48	46	53.75	0.75
C34	318	63	58	67	0.45283
C37	13	64	58	64	0.307692
C38	3	54	54	58	0.666667
C40	27	58	48.5	60	0.37037
C41	22	58	54	62.75	0.318182
C42	37	62	53	65	0.324324
C43	1869	60	53	65	0.613697
C44	9750	63	58	66	0.502872
C45	9	63	62	67	0.111111
C46	12	51.5	44.75	61	0
C47	15	60	50.5	64	0.466667
C48	31	63	57.5	67	0.677419
C49	169	60	54	65	0.408284
C50	8663	61	55	65	0.995383
C51	74	56	51	63	1
C52	12	56.5	50.75	59.75	1
C53	452	55	49	62	1
C54	897	63	59	66	1
C55	23	60	57	61	1
C56	632	60	54	65	1
C57	23	62	58.5	64.5	1
C58	13	57	50	61	1
C60	34	61	52.25	65.75	0
C61	3315	65	62	67	0
C62	493	53	47	61	0
C63	12	59.5	57.5	64.5	0
C64	496	62	57	65.25	0.364919
C65	16	62.5	60	68	0.4375
C66	13	63	62	67	0.461538
C67	552	64	60.75	67	0.226449
C68	6	62	60.5	62.75	0.166667
C69	94	60.5	55	64	0.510638
C70	8	58.5	54.75	64.5	1
C71	111	50	45.5	57	0.504505
C72	18	63	54.25	64	0.666667
C73	349	57	51	63	0.77937
C74	16	52.5	48.25	56.25	0.625
C75	16	59.5	58	64.25	0.75
C76	23	60	55.5	65	0.434783
C77	70	60	54	64	0.442857
C78	22	63	58	65.75	0.636364
C79	22	60.5	56	63.75	0.545455
C80	44	62	54.75	66	0.613636
C81	251	54	47	61	0.446215
C82	263	61	54	65	0.513308
C83	380	61	55	65	0.392105
C84	78	61	54	65	0.333333
C85	286	61	55.25	66	0.451049
C88	11	64	57.5	67.5	0.636364
C90	202	62	57.25	66	0.40099
C91	311	62	58	66	0.363344
C92	173	61	52	64	0.49711
C93	3	55	52	61	0.666667
C94	1	64	64	64	0
C95	8	64	56.75	64.75	0.25
C96	13	59	51	64	0.538462
