# Supplementary material for: Multiomics biomarkers were not superior to clinical variables for pan-cancer screening
Source: Commun Med (Lond). 2024 Nov 17;4:234. doi: 10.1038/s43856-024-00671-z (PMC11570627; doi:10.1038/s43856-024-00671-z)
Supplement: Supplementary file 5 — Supplementary Data 2 [file 43856_2024_671_MOESM5_ESM.xlsx]

## Sheet: Sheet1
Supplementary Data 2. Clinical variables used from UKBB
age_at_recruitment_f21022_0_0
sex_f31_0_0
hand_grip_strength_left_f46_0_0
hand_grip_strength_right_f47_0_0
smoking_status_f20116_0_0
alcohol_drinker_status_f20117_0_0
diabetes_diagnosed_by_doctor_f2443_0_0
diastolic_blood_pressure_automated_reading_f4079_0_0
systolic_blood_pressure_automated_reading_f4080_0_0
body_mass_index_bmi_f21001_0_0
haemoglobin_concentration_f30020_0_0
haematocrit_percentage_f30030_0_0
mean_corpuscular_volume_f30040_0_0
mean_corpuscular_haemoglobin_f30050_0_0
red_blood_cell_erythrocyte_distribution_width_f30070_0_0
platelet_crit_f30090_0_0
mean_platelet_thrombocyte_volume_f30100_0_0
platelet_distribution_width_f30110_0_0
platelet_distribution_width_f30110_0_0.1
lymphocyte_percentage_f30180_0_0
monocyte_percentage_f30190_0_0
neutrophill_percentage_f30200_0_0
basophill_percentage_f30220_0_0
reticulocyte_percentage_f30240_0_0
mean_reticulocyte_volume_f30260_0_0
immature_reticulocyte_fraction_f30280_0_0
high_light_scatter_reticulocyte_percentage_f30290_0_0
creatinine_enzymatic_in_urine_f30510_0_0
potassium_in_urine_f30520_0_0
sodium_in_urine_f30530_0_0
alkaline_phosphatase_f30610_0_0
alanine_aminotransferase_f30620_0_0
apolipoprotein_b_f30640_0_0
aspartate_aminotransferase_f30650_0_0
urea_f30670_0_0
cholesterol_f30690_0_0
creatinine_f30700_0_0
creactive_protein_f30710_0_0
gamma_glutamyltransferase_f30730_0_0
glycated_haemoglobin_hba1c_f30750_0_0
igf1_f30770_0_0
ldl_direct_f30780_0_0
total_bilirubin_f30840_0_0
triglycerides_f30870_0_0
urate_f30880_0_0
group
