# Supplementary material for: Multiomics biomarkers were not superior to clinical variables for pan-cancer screening
Source: Commun Med (Lond). 2024 Nov 17;4:234. doi: 10.1038/s43856-024-00671-z (PMC11570627; doi:10.1038/s43856-024-00671-z)
Supplement: Supplementary file 6 — Supplementary Data 3 [file 43856_2024_671_MOESM6_ESM.xlsx]

## Sheet: Sheet1
Supplementary Data 3. Summary of data from UKBB
Disease	Data	Count	Age_median	Age_IQR_low	Age_IQR_high	Female_proportion
AllCancers	proteomics	3457	62	57	66	0.589528
AllCancers	metabolomics	17507	62	57	66	0.582224
AllCancers	genomics	27114	62	57	66	0.581729
AllCancers	clinical	32260	62	57	66	0.59225
Bladder	proteomics	45	64	62	67	0.222222
Bladder	metabolomics	307	64	60	67	0.214984
Bladder	genomics	466	64	61	67	0.218884
Bladder	clinical	552	64	60.75	67	0.226449
Breast	proteomics	871	61	56	65	0.995408
Breast	metabolomics	4508	61	56	65	0.99512
Breast	genomics	6879	61	56	65	0.995348
Breast	clinical	8663	61	55	65	0.995383
Colorectal	proteomics	220	65	61	67	0.368182
Colorectal	metabolomics	1128	63	59	66	0.405142
Colorectal	genomics	1792	63	59	66	0.41183
Colorectal	clinical	2090	63	59	66	0.421531
Kidney	proteomics	58	62	59.25	66	0.37931
Kidney	metabolomics	281	62	57	65	0.373665
Kidney	genomics	411	62	57	65	0.340633
Kidney	clinical	496	62	57	65.25	0.364919
Leukaemia	proteomics	58	61	52	65.75	0.448276
Leukaemia	metabolomics	269	62	56	66	0.394052
Leukaemia	genomics	425	62	56	66	0.416471
Leukaemia	clinical	496	62	56	66	0.409274
Lung	proteomics	44	62	58.5	67	0.340909
Lung	metabolomics	177	63	58	67	0.435028
Lung	genomics	261	63	58	67	0.444444
Lung	clinical	318	63	58	67	0.45283
Lymphoma	proteomics	105	60	52	65	0.52381
Lymphoma	metabolomics	559	61	55	65	0.413238
Lymphoma	genomics	809	61	55	65	0.420272
Lymphoma	clinical	982	61	54	65	0.437882
Malignant_melanoma	proteomics	198	60	53	64.75	0.60101
Malignant_melanoma	metabolomics	1034	60	53	65	0.609284
Malignant_melanoma	genomics	1627	61	53	65	0.610326
Malignant_melanoma	clinical	1869	60	53	65	0.613697
Ovarian	proteomics	66	60.5	52.25	65.75	1
Ovarian	metabolomics	324	60	54	65	1
Ovarian	genomics	533	60	54	65	1
Ovarian	clinical	632	60	54	65	1
Prostate	proteomics	340	65	62	67.25	0
Prostate	metabolomics	1822	65	62	67	0
Prostate	genomics	2808	65	62	67	0
Prostate	clinical	3315	65	62	67	0
Thyroid	proteomics	40	60.5	54	65	0.775
Thyroid	metabolomics	185	57	52	63	0.789189
Thyroid	genomics	282	58	52	63	0.776596
Thyroid	clinical	349	57	51	63	0.77937
Uterine	proteomics	115	62	58	66	1
Uterine	metabolomics	484	63	60	66	1
Uterine	genomics	748	63	60	66	1
Uterine	clinical	897	63	59	66	1
