# Supplementary material for: Multiomics biomarkers were not superior to clinical variables for pan-cancer screening
Source: Commun Med (Lond). 2024 Nov 17;4:234. doi: 10.1038/s43856-024-00671-z (PMC11570627; doi:10.1038/s43856-024-00671-z)
Supplement: Supplementary file 7 — Supplementary Data 4 [file 43856_2024_671_MOESM7_ESM.xlsx]

## Sheet: Sheet1
Supplementary Data 4. Summary of the results from UKBB for proteomics (prot) metabolomics (met) and clinical variables
	Disease	Model	Data	control_data	N	AUC_train	AUC_test
0	AllCancers	prevalent	prot	HC	1	0.706438	0.696454
1	AllCancers	prevalent	prot	HC	2	0.727067	0.71937
2	AllCancers	prevalent	prot	HC	3	0.739024	0.723904
3	AllCancers	prevalent	prot	HC	4	0.745518	0.731107
4	AllCancers	prevalent	prot	HC	5	0.753001	0.731938
5	AllCancers	prevalent	prot	HC	6	0.753691	0.734738
6	AllCancers	prevalent	prot	HC	7	0.753887	0.73364
7	AllCancers	prevalent	prot	HC	8	0.754341	0.734909
8	AllCancers	prevalent	prot	HC	9	0.75759	0.737223
9	AllCancers	prevalent	prot	HC	10	0.763919	0.745823
10	AllCancers	prevalent	prot	HC	11	0.763762	0.745922
11	AllCancers	prevalent	prot	HC	12	0.763784	0.745984
12	AllCancers	prevalent	prot	HC	13	0.762275	0.745181
13	AllCancers	prevalent	prot	HC	14	0.762224	0.745055
14	AllCancers	prevalent	prot	HC	15	0.767758	0.747963
15	AllCancers	prevalent	prot	NonCancer	1	0.47707	0.473613
16	AllCancers	prevalent	prot	NonCancer	2	0.510398	0.483731
17	AllCancers	prevalent	prot	NonCancer	3	0.542026	0.521082
18	AllCancers	prevalent	prot	NonCancer	4	0.558374	0.551203
19	AllCancers	prevalent	prot	NonCancer	5	0.584715	0.558242
20	AllCancers	prevalent	prot	NonCancer	6	0.591234	0.565518
21	AllCancers	prevalent	prot	NonCancer	7	0.593603	0.569781
22	AllCancers	prevalent	prot	NonCancer	8	0.596053	0.572294
23	AllCancers	prevalent	prot	NonCancer	9	0.597828	0.575521
24	AllCancers	prevalent	prot	NonCancer	10	0.603556	0.583369
25	AllCancers	prevalent	prot	NonCancer	11	0.603429	0.582565
26	AllCancers	prevalent	prot	NonCancer	12	0.605954	0.579456
27	AllCancers	prevalent	prot	NonCancer	13	0.605573	0.576833
28	AllCancers	prevalent	prot	NonCancer	14	0.611268	0.583416
29	AllCancers	prevalent	prot	NonCancer	15	0.614703	0.581135
30	AllCancers	prevalent	met	HC	1	0.583396	0.582988
31	AllCancers	prevalent	met	HC	2	0.610131	0.605318
32	AllCancers	prevalent	met	HC	3	0.630876	0.627258
33	AllCancers	prevalent	met	HC	4	0.635099	0.634604
34	AllCancers	prevalent	met	HC	5	0.63641	0.635564
35	AllCancers	prevalent	met	HC	6	0.635265	0.634733
36	AllCancers	prevalent	met	HC	7	0.640006	0.637832
37	AllCancers	prevalent	met	HC	8	0.642457	0.641159
38	AllCancers	prevalent	met	HC	9	0.642748	0.641384
39	AllCancers	prevalent	met	HC	10	0.643639	0.642036
40	AllCancers	prevalent	met	HC	11	0.646721	0.644507
41	AllCancers	prevalent	met	HC	12	0.642044	0.641328
42	AllCancers	prevalent	met	HC	13	0.64433	0.643048
43	AllCancers	prevalent	met	HC	14	0.645624	0.643979
44	AllCancers	prevalent	met	HC	15	0.645186	0.643129
45	AllCancers	prevalent	met	NonCancer	1	0.523997	0.524093
46	AllCancers	prevalent	met	NonCancer	2	0.525925	0.525286
47	AllCancers	prevalent	met	NonCancer	3	0.53178	0.529593
48	AllCancers	prevalent	met	NonCancer	4	0.53738	0.533922
49	AllCancers	prevalent	met	NonCancer	5	0.539367	0.534731
50	AllCancers	prevalent	met	NonCancer	6	0.540623	0.535689
51	AllCancers	prevalent	met	NonCancer	7	0.541188	0.536026
52	AllCancers	prevalent	met	NonCancer	8	0.541136	0.536081
53	AllCancers	prevalent	met	NonCancer	9	0.540001	0.535817
54	AllCancers	prevalent	met	NonCancer	10	0.541154	0.536338
55	AllCancers	prevalent	met	NonCancer	11	0.541399	0.536387
56	AllCancers	prevalent	met	NonCancer	12	0.541545	0.535298
57	AllCancers	prevalent	met	NonCancer	13	0.541689	0.535599
58	AllCancers	prevalent	met	NonCancer	14	0.543074	0.536226
59	AllCancers	prevalent	met	NonCancer	15	0.541626	0.535514
60	AllCancers	prevalent	clinical	HC	1	0.711435	0.71745
61	AllCancers	prevalent	clinical	HC	2	0.716931	0.720772
62	AllCancers	prevalent	clinical	HC	3	0.716987	0.720764
63	AllCancers	prevalent	clinical	HC	4	0.721126	0.724653
64	AllCancers	prevalent	clinical	HC	5	0.725414	0.728453
65	AllCancers	prevalent	clinical	HC	6	0.727997	0.728899
66	AllCancers	prevalent	clinical	HC	7	0.730709	0.731165
67	AllCancers	prevalent	clinical	HC	8	0.73194	0.73206
68	AllCancers	prevalent	clinical	HC	9	0.732221	0.732812
69	AllCancers	prevalent	clinical	HC	10	0.734212	0.735196
70	AllCancers	prevalent	clinical	HC	11	0.734282	0.735428
71	AllCancers	prevalent	clinical	HC	12	0.735395	0.737171
72	AllCancers	prevalent	clinical	HC	13	0.735624	0.737073
73	AllCancers	prevalent	clinical	HC	14	0.735624	0.737011
74	AllCancers	prevalent	clinical	HC	15	0.737323	0.738516
75	AllCancers	prevalent	clinical	NonCancer	1	0.526912	0.526326
76	AllCancers	prevalent	clinical	NonCancer	2	0.534696	0.537809
77	AllCancers	prevalent	clinical	NonCancer	3	0.543494	0.545272
78	AllCancers	prevalent	clinical	NonCancer	4	0.546758	0.550897
79	AllCancers	prevalent	clinical	NonCancer	5	0.547818	0.549698
80	AllCancers	prevalent	clinical	NonCancer	6	0.547818	0.549695
81	AllCancers	prevalent	clinical	NonCancer	7	0.555525	0.556407
82	AllCancers	prevalent	clinical	NonCancer	8	0.558764	0.560218
83	AllCancers	prevalent	clinical	NonCancer	9	0.558828	0.560315
84	AllCancers	prevalent	clinical	NonCancer	10	0.559249	0.558734
85	AllCancers	prevalent	clinical	NonCancer	11	0.562921	0.559282
86	AllCancers	prevalent	clinical	NonCancer	12	0.563364	0.559636
87	AllCancers	prevalent	clinical	NonCancer	13	0.563586	0.558848
88	AllCancers	prevalent	clinical	NonCancer	14	0.563514	0.558929
89	AllCancers	prevalent	clinical	NonCancer	15	0.563724	0.559572
90	Bladder	prevalent	prot	HC	1	0.819192	0.727778
91	Bladder	prevalent	prot	HC	2	0.850505	0.705556
92	Bladder	prevalent	prot	HC	3	0.880808	0.633333
93	Bladder	prevalent	prot	HC	4	0.914141	0.522222
94	Bladder	prevalent	prot	HC	5	0.910101	0.538889
95	Bladder	prevalent	prot	HC	6	0.873737	0.588889
96	Bladder	prevalent	prot	HC	7	0.874747	0.605556
97	Bladder	prevalent	prot	HC	8	0.872727	0.605556
98	Bladder	prevalent	prot	HC	9	0.873737	0.583333
99	Bladder	prevalent	prot	HC	10	0.906061	0.594444
100	Bladder	prevalent	prot	HC	11	0.976768	0.561111
101	Bladder	prevalent	prot	HC	12	0.949495	0.6
102	Bladder	prevalent	prot	HC	13	0.949495	0.6
103	Bladder	prevalent	prot	HC	14	0.949495	0.605556
104	Bladder	prevalent	prot	HC	15	1	0.502778
105	Bladder	prevalent	prot	NonCancer	1	0.726263	0.327778
106	Bladder	prevalent	prot	NonCancer	2	0.771717	0.544444
107	Bladder	prevalent	prot	NonCancer	3	0.779798	0.611111
108	Bladder	prevalent	prot	NonCancer	4	0.791919	0.583333
109	Bladder	prevalent	prot	NonCancer	5	0.818182	0.594444
110	Bladder	prevalent	prot	NonCancer	6	0.820202	0.605556
111	Bladder	prevalent	prot	NonCancer	7	0.832323	0.566667
112	Bladder	prevalent	prot	NonCancer	8	0.834343	0.583333
113	Bladder	prevalent	prot	NonCancer	9	0.852525	0.605556
114	Bladder	prevalent	prot	NonCancer	10	0.863636	0.611111
115	Bladder	prevalent	prot	NonCancer	11	0.864646	0.627778
116	Bladder	prevalent	prot	NonCancer	12	0.851515	0.677778
117	Bladder	prevalent	prot	NonCancer	13	0.821212	0.583333
118	Bladder	prevalent	prot	NonCancer	14	0.886869	0.65
119	Bladder	prevalent	prot	NonCancer	15	0.889899	0.655556
120	Bladder	prevalent	met	HC	1	0.575162	0.578824
121	Bladder	prevalent	met	HC	2	0.642904	0.673294
122	Bladder	prevalent	met	HC	3	0.659747	0.692471
123	Bladder	prevalent	met	HC	4	0.65559	0.700118
124	Bladder	prevalent	met	HC	5	0.659529	0.678353
125	Bladder	prevalent	met	HC	6	0.690538	0.708
126	Bladder	prevalent	met	HC	7	0.690865	0.707529
127	Bladder	prevalent	met	HC	8	0.688428	0.710471
128	Bladder	prevalent	met	HC	9	0.662554	0.674118
129	Bladder	prevalent	met	HC	10	0.66312	0.675529
130	Bladder	prevalent	met	HC	11	0.68945	0.711882
131	Bladder	prevalent	met	HC	12	0.690887	0.708118
132	Bladder	prevalent	met	HC	13	0.664012	0.66
133	Bladder	prevalent	met	HC	14	0.676785	0.687765
134	Bladder	prevalent	met	HC	15	0.664012	0.662824
135	Bladder	prevalent	met	NonCancer	1	0.581059	0.539294
136	Bladder	prevalent	met	NonCancer	2	0.613374	0.567529
137	Bladder	prevalent	met	NonCancer	3	0.620207	0.579294
138	Bladder	prevalent	met	NonCancer	4	0.619946	0.577765
139	Bladder	prevalent	met	NonCancer	5	0.623471	0.571765
140	Bladder	prevalent	met	NonCancer	6	0.637072	0.572706
141	Bladder	prevalent	met	NonCancer	7	0.642186	0.564706
142	Bladder	prevalent	met	NonCancer	8	0.643578	0.563647
143	Bladder	prevalent	met	NonCancer	9	0.641772	0.563529
144	Bladder	prevalent	met	NonCancer	10	0.642664	0.560706
145	Bladder	prevalent	met	NonCancer	11	0.641685	0.558824
146	Bladder	prevalent	met	NonCancer	12	0.639335	0.563294
147	Bladder	prevalent	met	NonCancer	13	0.644797	0.540941
148	Bladder	prevalent	met	NonCancer	14	0.661488	0.546118
149	Bladder	prevalent	met	NonCancer	15	0.65979	0.539647
150	Bladder	prevalent	clinical	HC	1	0.611947	0.527335
151	Bladder	prevalent	clinical	HC	2	0.642878	0.580456
152	Bladder	prevalent	clinical	HC	3	0.679602	0.585446
153	Bladder	prevalent	clinical	HC	4	0.687037	0.600743
154	Bladder	prevalent	clinical	HC	5	0.694814	0.58723
155	Bladder	prevalent	clinical	HC	6	0.703021	0.599104
156	Bladder	prevalent	clinical	HC	7	0.703968	0.603985
157	Bladder	prevalent	clinical	HC	8	0.702275	0.600233
158	Bladder	prevalent	clinical	HC	9	0.718354	0.627076
159	Bladder	prevalent	clinical	HC	10	0.724358	0.626311
160	Bladder	prevalent	clinical	HC	11	0.730637	0.622705
161	Bladder	prevalent	clinical	HC	12	0.735104	0.633741
162	Bladder	prevalent	clinical	HC	13	0.729644	0.636874
163	Bladder	prevalent	clinical	HC	14	0.727884	0.636109
164	Bladder	prevalent	clinical	HC	15	0.732854	0.631082
165	Bladder	prevalent	clinical	NonCancer	1	0.607847	0.558985
166	Bladder	prevalent	clinical	NonCancer	2	0.61044	0.568546
167	Bladder	prevalent	clinical	NonCancer	3	0.624718	0.582423
168	Bladder	prevalent	clinical	NonCancer	4	0.63359	0.565523
169	Bladder	prevalent	clinical	NonCancer	5	0.6377	0.551573
170	Bladder	prevalent	clinical	NonCancer	6	0.634329	0.567672
171	Bladder	prevalent	clinical	NonCancer	7	0.635403	0.54265
172	Bladder	prevalent	clinical	NonCancer	8	0.642166	0.552411
173	Bladder	prevalent	clinical	NonCancer	9	0.649319	0.573463
174	Bladder	prevalent	clinical	NonCancer	10	0.650964	0.568582
175	Bladder	prevalent	clinical	NonCancer	11	0.644416	0.56352
176	Bladder	prevalent	clinical	NonCancer	12	0.644107	0.567417
177	Bladder	prevalent	clinical	NonCancer	13	0.661052	0.588906
178	Bladder	prevalent	clinical	NonCancer	14	0.66128	0.589816
179	Bladder	prevalent	clinical	NonCancer	15	0.661274	0.589416
180	Breast	prevalent	prot	HC	1	0.617422	0.612576
181	Breast	prevalent	prot	HC	2	0.645829	0.62636
182	Breast	prevalent	prot	HC	3	0.671741	0.641673
183	Breast	prevalent	prot	HC	4	0.691699	0.648108
184	Breast	prevalent	prot	HC	5	0.692533	0.658257
185	Breast	prevalent	prot	HC	6	0.713024	0.662323
186	Breast	prevalent	prot	HC	7	0.736115	0.692816
187	Breast	prevalent	prot	HC	8	0.743825	0.70535
188	Breast	prevalent	prot	HC	9	0.749674	0.721276
189	Breast	prevalent	prot	HC	10	0.749238	0.723207
190	Breast	prevalent	prot	HC	11	0.756609	0.730856
191	Breast	prevalent	prot	HC	12	0.757758	0.737145
192	Breast	prevalent	prot	HC	13	0.764754	0.724201
193	Breast	prevalent	prot	HC	14	0.76799	0.728838
194	Breast	prevalent	prot	HC	15	0.774591	0.762475
195	Breast	prevalent	prot	NonCancer	1	0.588347	0.536453
196	Breast	prevalent	prot	NonCancer	2	0.606917	0.560847
197	Breast	prevalent	prot	NonCancer	3	0.635521	0.595933
198	Breast	prevalent	prot	NonCancer	4	0.656437	0.653336
199	Breast	prevalent	prot	NonCancer	5	0.661743	0.652137
200	Breast	prevalent	prot	NonCancer	6	0.672656	0.643303
201	Breast	prevalent	prot	NonCancer	7	0.696078	0.681635
202	Breast	prevalent	prot	NonCancer	8	0.691322	0.65104
203	Breast	prevalent	prot	NonCancer	9	0.695817	0.648451
204	Breast	prevalent	prot	NonCancer	10	0.705306	0.670579
205	Breast	prevalent	prot	NonCancer	11	0.699395	0.641314
206	Breast	prevalent	prot	NonCancer	12	0.714486	0.664422
207	Breast	prevalent	prot	NonCancer	13	0.704927	0.640568
208	Breast	prevalent	prot	NonCancer	14	0.716421	0.657592
209	Breast	prevalent	prot	NonCancer	15	0.716122	0.65727
210	Breast	prevalent	met	HC	1	0.579424	0.580518
211	Breast	prevalent	met	HC	2	0.611215	0.603882
212	Breast	prevalent	met	HC	3	0.614881	0.602244
213	Breast	prevalent	met	HC	4	0.613294	0.599645
214	Breast	prevalent	met	HC	5	0.621509	0.609909
215	Breast	prevalent	met	HC	6	0.621519	0.609905
216	Breast	prevalent	met	HC	7	0.634694	0.627123
217	Breast	prevalent	met	HC	8	0.635158	0.627147
218	Breast	prevalent	met	HC	9	0.635038	0.626317
219	Breast	prevalent	met	HC	10	0.635038	0.626299
220	Breast	prevalent	met	HC	11	0.623168	0.61315
221	Breast	prevalent	met	HC	12	0.635347	0.626809
222	Breast	prevalent	met	HC	13	0.637955	0.631121
223	Breast	prevalent	met	HC	14	0.637474	0.630701
224	Breast	prevalent	met	HC	15	0.637765	0.631325
225	Breast	prevalent	met	NonCancer	1	0.543682	0.542479
226	Breast	prevalent	met	NonCancer	2	0.549068	0.566789
227	Breast	prevalent	met	NonCancer	3	0.54906	0.566746
228	Breast	prevalent	met	NonCancer	4	0.549095	0.566772
229	Breast	prevalent	met	NonCancer	5	0.549336	0.563507
230	Breast	prevalent	met	NonCancer	6	0.557066	0.563725
231	Breast	prevalent	met	NonCancer	7	0.562235	0.568535
232	Breast	prevalent	met	NonCancer	8	0.563155	0.568287
233	Breast	prevalent	met	NonCancer	9	0.564985	0.56977
234	Breast	prevalent	met	NonCancer	10	0.567171	0.570799
235	Breast	prevalent	met	NonCancer	11	0.578478	0.573661
236	Breast	prevalent	met	NonCancer	12	0.575332	0.572179
237	Breast	prevalent	met	NonCancer	13	0.582251	0.571396
238	Breast	prevalent	met	NonCancer	14	0.581639	0.571084
239	Breast	prevalent	met	NonCancer	15	0.581443	0.571485
240	Breast	prevalent	clinical	HC	1	0.581	0.57491
241	Breast	prevalent	clinical	HC	2	0.586076	0.579924
242	Breast	prevalent	clinical	HC	3	0.60481	0.607344
243	Breast	prevalent	clinical	HC	4	0.606064	0.60611
244	Breast	prevalent	clinical	HC	5	0.619158	0.616382
245	Breast	prevalent	clinical	HC	6	0.629101	0.627144
246	Breast	prevalent	clinical	HC	7	0.63597	0.632496
247	Breast	prevalent	clinical	HC	8	0.638882	0.636173
248	Breast	prevalent	clinical	HC	9	0.642692	0.638428
249	Breast	prevalent	clinical	HC	10	0.648319	0.636545
250	Breast	prevalent	clinical	HC	11	0.652701	0.640319
251	Breast	prevalent	clinical	HC	12	0.652816	0.640564
252	Breast	prevalent	clinical	HC	13	0.654859	0.640526
253	Breast	prevalent	clinical	HC	14	0.661437	0.64273
254	Breast	prevalent	clinical	HC	15	0.666444	0.646967
255	Breast	prevalent	clinical	NonCancer	1	0.555376	0.547494
256	Breast	prevalent	clinical	NonCancer	2	0.570513	0.559283
257	Breast	prevalent	clinical	NonCancer	3	0.577447	0.567526
258	Breast	prevalent	clinical	NonCancer	4	0.587582	0.578153
259	Breast	prevalent	clinical	NonCancer	5	0.587285	0.576438
260	Breast	prevalent	clinical	NonCancer	6	0.596349	0.57809
261	Breast	prevalent	clinical	NonCancer	7	0.600446	0.5832
262	Breast	prevalent	clinical	NonCancer	8	0.601176	0.583774
263	Breast	prevalent	clinical	NonCancer	9	0.60522	0.587831
264	Breast	prevalent	clinical	NonCancer	10	0.607997	0.592455
265	Breast	prevalent	clinical	NonCancer	11	0.611577	0.595535
266	Breast	prevalent	clinical	NonCancer	12	0.611055	0.594908
267	Breast	prevalent	clinical	NonCancer	13	0.613017	0.597909
268	Breast	prevalent	clinical	NonCancer	14	0.615914	0.603953
269	Breast	prevalent	clinical	NonCancer	15	0.616003	0.604199
270	Colorectal	prevalent	prot	HC	1	0.64725	0.56061
271	Colorectal	prevalent	prot	HC	2	0.677472	0.621796
272	Colorectal	prevalent	prot	HC	3	0.734498	0.632417
273	Colorectal	prevalent	prot	HC	4	0.750116	0.623874
274	Colorectal	prevalent	prot	HC	5	0.759909	0.626183
275	Colorectal	prevalent	prot	HC	6	0.790258	0.657354
276	Colorectal	prevalent	prot	HC	7	0.802837	0.639806
277	Colorectal	prevalent	prot	HC	8	0.803892	0.649965
278	Colorectal	prevalent	prot	HC	9	0.807986	0.662203
279	Colorectal	prevalent	prot	HC	10	0.798193	0.649504
280	Colorectal	prevalent	prot	HC	11	0.814318	0.67698
281	Colorectal	prevalent	prot	HC	12	0.814149	0.676518
282	Colorectal	prevalent	prot	HC	13	0.8136	0.681367
283	Colorectal	prevalent	prot	HC	14	0.812714	0.690603
284	Colorectal	prevalent	prot	HC	15	0.817652	0.688986
285	Colorectal	prevalent	prot	NonCancer	1	0.630704	0.52586
286	Colorectal	prevalent	prot	NonCancer	2	0.665485	0.60217
287	Colorectal	prevalent	prot	NonCancer	3	0.684099	0.542831
288	Colorectal	prevalent	prot	NonCancer	4	0.699	0.538444
289	Colorectal	prevalent	prot	NonCancer	5	0.699126	0.538213
290	Colorectal	prevalent	prot	NonCancer	6	0.706513	0.548834
291	Colorectal	prevalent	prot	NonCancer	7	0.711409	0.543754
292	Colorectal	prevalent	prot	NonCancer	8	0.70837	0.543985
293	Colorectal	prevalent	prot	NonCancer	9	0.712338	0.548603
294	Colorectal	prevalent	prot	NonCancer	10	0.734667	0.580005
295	Colorectal	prevalent	prot	NonCancer	11	0.701026	0.524128
296	Colorectal	prevalent	prot	NonCancer	12	0.740534	0.58139
297	Colorectal	prevalent	prot	NonCancer	13	0.753408	0.569384
298	Colorectal	prevalent	prot	NonCancer	14	0.773036	0.577927
299	Colorectal	prevalent	prot	NonCancer	15	0.751425	0.54791
300	Colorectal	prevalent	met	HC	1	0.576165	0.561727
301	Colorectal	prevalent	met	HC	2	0.609458	0.591696
302	Colorectal	prevalent	met	HC	3	0.612571	0.598156
303	Colorectal	prevalent	met	HC	4	0.61464	0.600531
304	Colorectal	prevalent	met	HC	5	0.633277	0.624817
305	Colorectal	prevalent	met	HC	6	0.633088	0.620015
306	Colorectal	prevalent	met	HC	7	0.636698	0.625271
307	Colorectal	prevalent	met	HC	8	0.637891	0.622241
308	Colorectal	prevalent	met	HC	9	0.635957	0.621857
309	Colorectal	prevalent	met	HC	10	0.636008	0.621884
310	Colorectal	prevalent	met	HC	11	0.637001	0.622259
311	Colorectal	prevalent	met	HC	12	0.63716	0.622634
312	Colorectal	prevalent	met	HC	13	0.639274	0.621011
313	Colorectal	prevalent	met	HC	14	0.639201	0.620915
314	Colorectal	prevalent	met	HC	15	0.646746	0.614027
315	Colorectal	prevalent	met	NonCancer	1	0.58436	0.527202
316	Colorectal	prevalent	met	NonCancer	2	0.591063	0.525892
317	Colorectal	prevalent	met	NonCancer	3	0.598933	0.52041
318	Colorectal	prevalent	met	NonCancer	4	0.605933	0.533461
319	Colorectal	prevalent	met	NonCancer	5	0.609347	0.534342
320	Colorectal	prevalent	met	NonCancer	6	0.609922	0.534063
321	Colorectal	prevalent	met	NonCancer	7	0.615431	0.538629
322	Colorectal	prevalent	met	NonCancer	8	0.618209	0.546843
323	Colorectal	prevalent	met	NonCancer	9	0.617487	0.548502
324	Colorectal	prevalent	met	NonCancer	10	0.618311	0.546529
325	Colorectal	prevalent	met	NonCancer	11	0.618557	0.549087
326	Colorectal	prevalent	met	NonCancer	12	0.618512	0.548799
327	Colorectal	prevalent	met	NonCancer	13	0.618319	0.549209
328	Colorectal	prevalent	met	NonCancer	14	0.618653	0.545543
329	Colorectal	prevalent	met	NonCancer	15	0.622268	0.540218
330	Colorectal	prevalent	clinical	HC	1	0.613122	0.572892
331	Colorectal	prevalent	clinical	HC	2	0.644754	0.59743
332	Colorectal	prevalent	clinical	HC	3	0.660937	0.626879
333	Colorectal	prevalent	clinical	HC	4	0.675683	0.648816
334	Colorectal	prevalent	clinical	HC	5	0.675671	0.649104
335	Colorectal	prevalent	clinical	HC	6	0.678023	0.650176
336	Colorectal	prevalent	clinical	HC	7	0.679448	0.652535
337	Colorectal	prevalent	clinical	HC	8	0.683638	0.658589
338	Colorectal	prevalent	clinical	HC	9	0.685524	0.658691
339	Colorectal	prevalent	clinical	HC	10	0.687806	0.655916
340	Colorectal	prevalent	clinical	HC	11	0.693054	0.668478
341	Colorectal	prevalent	clinical	HC	12	0.696348	0.671976
342	Colorectal	prevalent	clinical	HC	13	0.697342	0.675855
343	Colorectal	prevalent	clinical	HC	14	0.695609	0.675374
344	Colorectal	prevalent	clinical	HC	15	0.698881	0.674369
345	Colorectal	prevalent	clinical	NonCancer	1	0.571808	0.555061
346	Colorectal	prevalent	clinical	NonCancer	2	0.603983	0.561403
347	Colorectal	prevalent	clinical	NonCancer	3	0.604386	0.564011
348	Colorectal	prevalent	clinical	NonCancer	4	0.618098	0.586689
349	Colorectal	prevalent	clinical	NonCancer	5	0.624253	0.597589
350	Colorectal	prevalent	clinical	NonCancer	6	0.629287	0.604103
351	Colorectal	prevalent	clinical	NonCancer	7	0.633278	0.604462
352	Colorectal	prevalent	clinical	NonCancer	8	0.637316	0.607441
353	Colorectal	prevalent	clinical	NonCancer	9	0.638499	0.601072
354	Colorectal	prevalent	clinical	NonCancer	10	0.646863	0.616116
355	Colorectal	prevalent	clinical	NonCancer	11	0.647266	0.611447
356	Colorectal	prevalent	clinical	NonCancer	12	0.647437	0.610948
357	Colorectal	prevalent	clinical	NonCancer	13	0.644445	0.597335
358	Colorectal	prevalent	clinical	NonCancer	14	0.648278	0.607777
359	Colorectal	prevalent	clinical	NonCancer	15	0.648303	0.607825
360	Kidney	prevalent	prot	HC	1	0.902693	0.66
361	Kidney	prevalent	prot	HC	2	0.923501	0.793333
362	Kidney	prevalent	prot	HC	3	0.927173	0.836667
363	Kidney	prevalent	prot	HC	4	0.929621	0.833333
364	Kidney	prevalent	prot	HC	5	0.935129	0.893333
365	Kidney	prevalent	prot	HC	6	0.927785	0.91
366	Kidney	prevalent	prot	HC	7	0.929621	0.93
367	Kidney	prevalent	prot	HC	8	0.929009	0.93
368	Kidney	prevalent	prot	HC	9	0.927785	0.93
369	Kidney	prevalent	prot	HC	10	0.931457	0.936667
370	Kidney	prevalent	prot	HC	11	0.942472	0.933333
371	Kidney	prevalent	prot	HC	12	0.933905	0.943333
372	Kidney	prevalent	prot	HC	13	0.934517	0.956667
373	Kidney	prevalent	prot	HC	14	0.945532	0.97
374	Kidney	prevalent	prot	HC	15	0.936965	0.96
375	Kidney	prevalent	prot	NonCancer	1	0.875153	0.826667
376	Kidney	prevalent	prot	NonCancer	2	0.908201	0.86
377	Kidney	prevalent	prot	NonCancer	3	0.917993	0.88
378	Kidney	prevalent	prot	NonCancer	4	0.915545	0.91
379	Kidney	prevalent	prot	NonCancer	5	0.918605	0.913333
380	Kidney	prevalent	prot	NonCancer	6	0.913097	0.913333
381	Kidney	prevalent	prot	NonCancer	7	0.922889	0.916667
382	Kidney	prevalent	prot	NonCancer	8	0.919829	0.913333
383	Kidney	prevalent	prot	NonCancer	9	0.909425	0.903333
384	Kidney	prevalent	prot	NonCancer	10	0.911873	0.916667
385	Kidney	prevalent	prot	NonCancer	11	0.908813	0.913333
386	Kidney	prevalent	prot	NonCancer	12	0.905141	0.906667
387	Kidney	prevalent	prot	NonCancer	13	0.908813	0.906667
388	Kidney	prevalent	prot	NonCancer	14	0.905753	0.906667
389	Kidney	prevalent	prot	NonCancer	15	0.905753	0.906667
390	Kidney	prevalent	met	HC	1	0.845622	0.810746
391	Kidney	prevalent	met	HC	2	0.85171	0.818182
392	Kidney	prevalent	met	HC	3	0.853187	0.822952
393	Kidney	prevalent	met	HC	4	0.854378	0.820006
394	Kidney	prevalent	met	HC	5	0.854067	0.815516
395	Kidney	prevalent	met	HC	6	0.85443	0.808642
396	Kidney	prevalent	met	HC	7	0.854197	0.809063
397	Kidney	prevalent	met	HC	8	0.853834	0.80766
398	Kidney	prevalent	met	HC	9	0.864223	0.826178
399	Kidney	prevalent	met	HC	10	0.876839	0.828143
400	Kidney	prevalent	met	HC	11	0.871839	0.825056
401	Kidney	prevalent	met	HC	12	0.875363	0.828984
402	Kidney	prevalent	met	HC	13	0.876295	0.829966
403	Kidney	prevalent	met	HC	14	0.87728	0.835438
404	Kidney	prevalent	met	HC	15	0.87443	0.833754
405	Kidney	prevalent	met	NonCancer	1	0.840855	0.786055
406	Kidney	prevalent	met	NonCancer	2	0.84513	0.781145
407	Kidney	prevalent	met	NonCancer	3	0.846062	0.784652
408	Kidney	prevalent	met	NonCancer	4	0.845855	0.784933
409	Kidney	prevalent	met	NonCancer	5	0.84557	0.782407
410	Kidney	prevalent	met	NonCancer	6	0.848005	0.779321
411	Kidney	prevalent	met	NonCancer	7	0.848446	0.780022
412	Kidney	prevalent	met	NonCancer	8	0.848549	0.781145
413	Kidney	prevalent	met	NonCancer	9	0.850207	0.780443
414	Kidney	prevalent	met	NonCancer	10	0.85044	0.78367
415	Kidney	prevalent	met	NonCancer	11	0.850829	0.784231
416	Kidney	prevalent	met	NonCancer	12	0.850518	0.786195
417	Kidney	prevalent	met	NonCancer	13	0.848575	0.776655
418	Kidney	prevalent	met	NonCancer	14	0.850907	0.785494
419	Kidney	prevalent	met	NonCancer	15	0.850622	0.78353
420	Kidney	prevalent	clinical	HC	1	0.843059	0.799365
421	Kidney	prevalent	clinical	HC	2	0.86175	0.821057
422	Kidney	prevalent	clinical	HC	3	0.861368	0.821552
423	Kidney	prevalent	clinical	HC	4	0.869366	0.826688
424	Kidney	prevalent	clinical	HC	5	0.877364	0.823264
425	Kidney	prevalent	clinical	HC	6	0.878086	0.826553
426	Kidney	prevalent	clinical	HC	7	0.880063	0.829076
427	Kidney	prevalent	clinical	HC	8	0.879656	0.832004
428	Kidney	prevalent	clinical	HC	9	0.885379	0.852773
429	Kidney	prevalent	clinical	HC	10	0.884166	0.85061
430	Kidney	prevalent	clinical	HC	11	0.884166	0.85061
431	Kidney	prevalent	clinical	HC	12	0.884166	0.85061
432	Kidney	prevalent	clinical	HC	13	0.884166	0.85061
433	Kidney	prevalent	clinical	HC	14	0.884166	0.85061
434	Kidney	prevalent	clinical	HC	15	0.884166	0.85061
435	Kidney	prevalent	clinical	NonCancer	1	0.851073	0.807587
436	Kidney	prevalent	clinical	NonCancer	2	0.863926	0.818669
437	Kidney	prevalent	clinical	NonCancer	3	0.863884	0.818985
438	Kidney	prevalent	clinical	NonCancer	4	0.864001	0.819255
439	Kidney	prevalent	clinical	NonCancer	5	0.870005	0.825742
440	Kidney	prevalent	clinical	NonCancer	6	0.870097	0.827364
441	Kidney	prevalent	clinical	NonCancer	7	0.874424	0.821192
442	Kidney	prevalent	clinical	NonCancer	8	0.874681	0.825517
443	Kidney	prevalent	clinical	NonCancer	9	0.874864	0.826103
444	Kidney	prevalent	clinical	NonCancer	10	0.878942	0.831103
445	Kidney	prevalent	clinical	NonCancer	11	0.879415	0.831509
446	Kidney	prevalent	clinical	NonCancer	12	0.879332	0.830788
447	Kidney	prevalent	clinical	NonCancer	13	0.879332	0.830788
448	Kidney	prevalent	clinical	NonCancer	14	0.879332	0.830788
449	Kidney	prevalent	clinical	NonCancer	15	0.879332	0.830788
450	Leukaemia	prevalent	prot	HC	1	0.893513	0.81
451	Leukaemia	prevalent	prot	HC	2	0.899633	0.79
452	Leukaemia	prevalent	prot	HC	3	0.897797	0.776667
453	Leukaemia	prevalent	prot	HC	4	0.911873	0.86
454	Leukaemia	prevalent	prot	HC	5	0.913709	0.866667
455	Leukaemia	prevalent	prot	HC	6	0.910037	0.88
456	Leukaemia	prevalent	prot	HC	7	0.932069	0.84
457	Leukaemia	prevalent	prot	HC	8	0.94186	0.836667
458	Leukaemia	prevalent	prot	HC	9	0.94186	0.84
459	Leukaemia	prevalent	prot	HC	10	0.945532	0.833333
460	Leukaemia	prevalent	prot	HC	11	0.95716	0.81
461	Leukaemia	prevalent	prot	HC	12	0.955936	0.816667
462	Leukaemia	prevalent	prot	HC	13	0.956548	0.82
463	Leukaemia	prevalent	prot	HC	14	0.958384	0.826667
464	Leukaemia	prevalent	prot	HC	15	0.959608	0.826667
465	Leukaemia	prevalent	prot	NonCancer	1	0.77907	0.803333
466	Leukaemia	prevalent	prot	NonCancer	2	0.822521	0.75
467	Leukaemia	prevalent	prot	NonCancer	3	0.910649	0.873333
468	Leukaemia	prevalent	prot	NonCancer	4	0.906365	0.853333
469	Leukaemia	prevalent	prot	NonCancer	5	0.908201	0.86
470	Leukaemia	prevalent	prot	NonCancer	6	0.910649	0.856667
471	Leukaemia	prevalent	prot	NonCancer	7	0.913709	0.833333
472	Leukaemia	prevalent	prot	NonCancer	8	0.915545	0.846667
473	Leukaemia	prevalent	prot	NonCancer	9	0.917381	0.85
474	Leukaemia	prevalent	prot	NonCancer	10	0.924113	0.853333
475	Leukaemia	prevalent	prot	NonCancer	11	0.925949	0.853333
476	Leukaemia	prevalent	prot	NonCancer	12	0.917381	0.823333
477	Leukaemia	prevalent	prot	NonCancer	13	0.924725	0.866667
478	Leukaemia	prevalent	prot	NonCancer	14	0.924113	0.866667
479	Leukaemia	prevalent	prot	NonCancer	15	0.922889	0.863333
480	Leukaemia	prevalent	met	HC	1	0.708146	0.647256
481	Leukaemia	prevalent	met	HC	2	0.708146	0.647256
482	Leukaemia	prevalent	met	HC	3	0.720171	0.664787
483	Leukaemia	prevalent	met	HC	4	0.718445	0.657165
484	Leukaemia	prevalent	met	HC	5	0.718445	0.657165
485	Leukaemia	prevalent	met	HC	6	0.722717	0.683689
486	Leukaemia	prevalent	met	HC	7	0.732564	0.705183
487	Leukaemia	prevalent	met	HC	8	0.749625	0.707622
488	Leukaemia	prevalent	met	HC	9	0.749682	0.712348
489	Leukaemia	prevalent	met	HC	10	0.750191	0.713872
490	Leukaemia	prevalent	met	HC	11	0.747079	0.702439
491	Leukaemia	prevalent	met	HC	12	0.755482	0.719665
492	Leukaemia	prevalent	met	HC	13	0.757972	0.721189
493	Leukaemia	prevalent	met	HC	14	0.76298	0.716311
494	Leukaemia	prevalent	met	HC	15	0.76513	0.729421
495	Leukaemia	prevalent	met	NonCancer	1	0.641004	0.609756
496	Leukaemia	prevalent	met	NonCancer	2	0.662224	0.598018
497	Leukaemia	prevalent	met	NonCancer	3	0.689528	0.603963
498	Leukaemia	prevalent	met	NonCancer	4	0.719322	0.607012
499	Leukaemia	prevalent	met	NonCancer	5	0.721925	0.605945
500	Leukaemia	prevalent	met	NonCancer	6	0.696149	0.604421
501	Leukaemia	prevalent	met	NonCancer	7	0.734488	0.609604
502	Leukaemia	prevalent	met	NonCancer	8	0.697762	0.606402
503	Leukaemia	prevalent	met	NonCancer	9	0.733922	0.615091
504	Leukaemia	prevalent	met	NonCancer	10	0.699799	0.601982
505	Leukaemia	prevalent	met	NonCancer	11	0.721812	0.589787
506	Leukaemia	prevalent	met	NonCancer	12	0.738053	0.596646
507	Leukaemia	prevalent	met	NonCancer	13	0.765187	0.622104
508	Leukaemia	prevalent	met	NonCancer	14	0.746202	0.599543
509	Leukaemia	prevalent	met	NonCancer	15	0.750078	0.592988
510	Leukaemia	prevalent	clinical	HC	1	0.687081	0.705974
511	Leukaemia	prevalent	clinical	HC	2	0.689639	0.707032
512	Leukaemia	prevalent	clinical	HC	3	0.812915	0.79772
513	Leukaemia	prevalent	clinical	HC	4	0.852232	0.84169
514	Leukaemia	prevalent	clinical	HC	5	0.871642	0.86827
515	Leukaemia	prevalent	clinical	HC	6	0.891558	0.872866
516	Leukaemia	prevalent	clinical	HC	7	0.89145	0.872911
517	Leukaemia	prevalent	clinical	HC	8	0.894132	0.882957
518	Leukaemia	prevalent	clinical	HC	9	0.893975	0.879623
519	Leukaemia	prevalent	clinical	HC	10	0.894838	0.879443
520	Leukaemia	prevalent	clinical	HC	11	0.899689	0.876875
521	Leukaemia	prevalent	clinical	HC	12	0.90213	0.878047
522	Leukaemia	prevalent	clinical	HC	13	0.905079	0.880434
523	Leukaemia	prevalent	clinical	HC	14	0.907197	0.879849
524	Leukaemia	prevalent	clinical	HC	15	0.907197	0.879849
525	Leukaemia	prevalent	clinical	NonCancer	1	0.683967	0.694734
526	Leukaemia	prevalent	clinical	NonCancer	2	0.686176	0.693968
527	Leukaemia	prevalent	clinical	NonCancer	3	0.824202	0.780376
528	Leukaemia	prevalent	clinical	NonCancer	4	0.852813	0.812002
529	Leukaemia	prevalent	clinical	NonCancer	5	0.871019	0.84097
530	Leukaemia	prevalent	clinical	NonCancer	6	0.871691	0.839618
531	Leukaemia	prevalent	clinical	NonCancer	7	0.878302	0.851106
532	Leukaemia	prevalent	clinical	NonCancer	8	0.871725	0.847367
533	Leukaemia	prevalent	clinical	NonCancer	9	0.889722	0.848853
534	Leukaemia	prevalent	clinical	NonCancer	10	0.891101	0.850926
535	Leukaemia	prevalent	clinical	NonCancer	11	0.891632	0.848673
536	Leukaemia	prevalent	clinical	NonCancer	12	0.892695	0.852367
537	Leukaemia	prevalent	clinical	NonCancer	13	0.893684	0.852638
538	Leukaemia	prevalent	clinical	NonCancer	14	0.899722	0.858089
539	Leukaemia	prevalent	clinical	NonCancer	15	0.899722	0.858089
540	Lung	prevalent	prot	HC	1	0.848387	0.675824
541	Lung	prevalent	prot	HC	2	0.889247	0.763736
542	Lung	prevalent	prot	HC	3	0.954839	0.802198
543	Lung	prevalent	prot	HC	4	0.966667	0.824176
544	Lung	prevalent	prot	HC	5	0.974194	0.835165
545	Lung	prevalent	prot	HC	6	0.97957	0.857143
546	Lung	prevalent	prot	HC	7	0.932258	0.82967
547	Lung	prevalent	prot	HC	8	0.935484	0.851648
548	Lung	prevalent	prot	HC	9	0.935484	0.851648
549	Lung	prevalent	prot	HC	10	0.937634	0.82967
550	Lung	prevalent	prot	HC	11	0.937634	0.835165
551	Lung	prevalent	prot	HC	12	0.944086	0.736264
552	Lung	prevalent	prot	HC	13	0.948387	0.730769
553	Lung	prevalent	prot	HC	14	0.948387	0.708791
554	Lung	prevalent	prot	HC	15	0.951613	0.71978
555	Lung	prevalent	prot	NonCancer	1	0.813978	0.67033
556	Lung	prevalent	prot	NonCancer	2	0.870968	0.686813
557	Lung	prevalent	prot	NonCancer	3	0.9	0.642857
558	Lung	prevalent	prot	NonCancer	4	0.92043	0.631868
559	Lung	prevalent	prot	NonCancer	5	0.909677	0.664835
560	Lung	prevalent	prot	NonCancer	6	0.907527	0.593407
561	Lung	prevalent	prot	NonCancer	7	0.933333	0.681319
562	Lung	prevalent	prot	NonCancer	8	0.927957	0.659341
563	Lung	prevalent	prot	NonCancer	9	0.93871	0.686813
564	Lung	prevalent	prot	NonCancer	10	0.94086	0.686813
565	Lung	prevalent	prot	NonCancer	11	0.954839	0.692308
566	Lung	prevalent	prot	NonCancer	12	0.939785	0.675824
567	Lung	prevalent	prot	NonCancer	13	0.944086	0.675824
568	Lung	prevalent	prot	NonCancer	14	0.97957	0.71978
569	Lung	prevalent	prot	NonCancer	15	0.974194	0.71978
570	Lung	prevalent	met	HC	1	0.681443	0.634965
571	Lung	prevalent	met	HC	2	0.744197	0.740909
572	Lung	prevalent	met	HC	3	0.744131	0.75035
573	Lung	prevalent	met	HC	4	0.770295	0.772378
574	Lung	prevalent	met	HC	5	0.771934	0.776224
575	Lung	prevalent	met	HC	6	0.772197	0.776224
576	Lung	prevalent	met	HC	7	0.772	0.776224
577	Lung	prevalent	met	HC	8	0.781705	0.777972
578	Lung	prevalent	met	HC	9	0.784656	0.768182
579	Lung	prevalent	met	HC	10	0.786164	0.747203
580	Lung	prevalent	met	HC	11	0.786098	0.746853
581	Lung	prevalent	met	HC	12	0.78577	0.747203
582	Lung	prevalent	met	HC	13	0.785639	0.747552
583	Lung	prevalent	met	HC	14	0.785902	0.747902
584	Lung	prevalent	met	HC	15	0.788	0.750699
585	Lung	prevalent	met	NonCancer	1	0.673705	0.732517
586	Lung	prevalent	met	NonCancer	2	0.7	0.68986
587	Lung	prevalent	met	NonCancer	3	0.707148	0.693357
588	Lung	prevalent	met	NonCancer	4	0.707082	0.693357
589	Lung	prevalent	met	NonCancer	5	0.707082	0.693357
590	Lung	prevalent	met	NonCancer	6	0.716459	0.716783
591	Lung	prevalent	met	NonCancer	7	0.680787	0.643007
592	Lung	prevalent	met	NonCancer	8	0.724459	0.704196
593	Lung	prevalent	met	NonCancer	9	0.748066	0.7
594	Lung	prevalent	met	NonCancer	10	0.694885	0.644755
595	Lung	prevalent	met	NonCancer	11	0.694164	0.64965
596	Lung	prevalent	met	NonCancer	12	0.694098	0.65
597	Lung	prevalent	met	NonCancer	13	0.693246	0.65
598	Lung	prevalent	met	NonCancer	14	0.693311	0.64965
599	Lung	prevalent	met	NonCancer	15	0.69318	0.64965
600	Lung	prevalent	clinical	HC	1	0.663146	0.674862
601	Lung	prevalent	clinical	HC	2	0.787812	0.817165
602	Lung	prevalent	clinical	HC	3	0.789704	0.805703
603	Lung	prevalent	clinical	HC	4	0.795532	0.838206
604	Lung	prevalent	clinical	HC	5	0.802615	0.851052
605	Lung	prevalent	clinical	HC	6	0.801987	0.856589
606	Lung	prevalent	clinical	HC	7	0.803505	0.851052
607	Lung	prevalent	clinical	HC	8	0.809394	0.854153
608	Lung	prevalent	clinical	HC	9	0.810062	0.844297
609	Lung	prevalent	clinical	HC	10	0.810588	0.842968
610	Lung	prevalent	clinical	HC	11	0.811094	0.848837
611	Lung	prevalent	clinical	HC	12	0.811519	0.856146
612	Lung	prevalent	clinical	HC	13	0.811519	0.855482
613	Lung	prevalent	clinical	HC	14	0.820139	0.854264
614	Lung	prevalent	clinical	HC	15	0.8151	0.843522
615	Lung	prevalent	clinical	NonCancer	1	0.654525	0.651606
616	Lung	prevalent	clinical	NonCancer	2	0.768749	0.777187
617	Lung	prevalent	clinical	NonCancer	3	0.770206	0.776024
618	Lung	prevalent	clinical	NonCancer	4	0.783289	0.815504
619	Lung	prevalent	clinical	NonCancer	5	0.789926	0.837763
620	Lung	prevalent	clinical	NonCancer	6	0.788409	0.835548
621	Lung	prevalent	clinical	NonCancer	7	0.793427	0.838538
622	Lung	prevalent	clinical	NonCancer	8	0.793933	0.848616
623	Lung	prevalent	clinical	NonCancer	9	0.795329	0.852049
624	Lung	prevalent	clinical	NonCancer	10	0.796382	0.853821
625	Lung	prevalent	clinical	NonCancer	11	0.791201	0.841971
626	Lung	prevalent	clinical	NonCancer	12	0.797292	0.851495
627	Lung	prevalent	clinical	NonCancer	13	0.793528	0.839092
628	Lung	prevalent	clinical	NonCancer	14	0.806075	0.846069
629	Lung	prevalent	clinical	NonCancer	15	0.807674	0.847619
630	Lymphoma	prevalent	prot	HC	1	0.765272	0.681452
631	Lymphoma	prevalent	prot	HC	2	0.798963	0.741935
632	Lymphoma	prevalent	prot	HC	3	0.807294	0.753024
633	Lymphoma	prevalent	prot	HC	4	0.813588	0.751008
634	Lymphoma	prevalent	prot	HC	5	0.813217	0.74496
635	Lymphoma	prevalent	prot	HC	6	0.856535	0.706653
636	Lymphoma	prevalent	prot	HC	7	0.860977	0.707661
637	Lymphoma	prevalent	prot	HC	8	0.859496	0.705645
638	Lymphoma	prevalent	prot	HC	9	0.870233	0.681452
639	Lymphoma	prevalent	prot	HC	10	0.873195	0.69254
640	Lymphoma	prevalent	prot	HC	11	0.884117	0.728831
641	Lymphoma	prevalent	prot	HC	12	0.884672	0.72379
642	Lymphoma	prevalent	prot	HC	13	0.885968	0.695565
643	Lymphoma	prevalent	prot	HC	14	0.899852	0.677419
644	Lymphoma	prevalent	prot	HC	15	0.900592	0.664315
645	Lymphoma	prevalent	prot	NonCancer	1	0.694928	0.714718
646	Lymphoma	prevalent	prot	NonCancer	2	0.763051	0.711694
647	Lymphoma	prevalent	prot	NonCancer	3	0.805628	0.681452
648	Lymphoma	prevalent	prot	NonCancer	4	0.753795	0.714718
649	Lymphoma	prevalent	prot	NonCancer	5	0.779711	0.745968
650	Lymphoma	prevalent	prot	NonCancer	6	0.823954	0.746976
651	Lymphoma	prevalent	prot	NonCancer	7	0.804887	0.753024
652	Lymphoma	prevalent	prot	NonCancer	8	0.796927	0.724798
653	Lymphoma	prevalent	prot	NonCancer	9	0.823029	0.766129
654	Lymphoma	prevalent	prot	NonCancer	10	0.811551	0.766129
655	Lymphoma	prevalent	prot	NonCancer	11	0.858016	0.720766
656	Lymphoma	prevalent	prot	NonCancer	12	0.81692	0.762097
657	Lymphoma	prevalent	prot	NonCancer	13	0.857645	0.724798
658	Lymphoma	prevalent	prot	NonCancer	14	0.856535	0.71875
659	Lymphoma	prevalent	prot	NonCancer	15	0.85635	0.717742
660	Lymphoma	prevalent	met	HC	1	0.593863	0.600043
661	Lymphoma	prevalent	met	HC	2	0.615369	0.650454
662	Lymphoma	prevalent	met	HC	3	0.644535	0.697034
663	Lymphoma	prevalent	met	HC	4	0.645085	0.697247
664	Lymphoma	prevalent	met	HC	5	0.664228	0.715872
665	Lymphoma	prevalent	met	HC	6	0.67011	0.703562
666	Lymphoma	prevalent	met	HC	7	0.670097	0.70601
667	Lymphoma	prevalent	met	HC	8	0.66678	0.685504
668	Lymphoma	prevalent	met	HC	9	0.684811	0.707961
669	Lymphoma	prevalent	met	HC	10	0.684988	0.707535
670	Lymphoma	prevalent	met	HC	11	0.689339	0.716723
671	Lymphoma	prevalent	met	HC	12	0.687356	0.715695
672	Lymphoma	prevalent	met	HC	13	0.688613	0.720697
673	Lymphoma	prevalent	met	HC	14	0.689182	0.721726
674	Lymphoma	prevalent	met	HC	15	0.691616	0.720307
675	Lymphoma	prevalent	met	NonCancer	1	0.526684	0.477579
676	Lymphoma	prevalent	met	NonCancer	2	0.576035	0.60579
677	Lymphoma	prevalent	met	NonCancer	3	0.576211	0.605222
678	Lymphoma	prevalent	met	NonCancer	4	0.599149	0.667199
679	Lymphoma	prevalent	met	NonCancer	5	0.601348	0.643004
680	Lymphoma	prevalent	met	NonCancer	6	0.602905	0.633567
681	Lymphoma	prevalent	met	NonCancer	7	0.599496	0.668263
682	Lymphoma	prevalent	met	NonCancer	8	0.610507	0.675997
683	Lymphoma	prevalent	met	NonCancer	9	0.614309	0.67919
684	Lymphoma	prevalent	met	NonCancer	10	0.625274	0.677948
685	Lymphoma	prevalent	met	NonCancer	11	0.632131	0.661806
686	Lymphoma	prevalent	met	NonCancer	12	0.627243	0.672272
687	Lymphoma	prevalent	met	NonCancer	13	0.634826	0.658436
688	Lymphoma	prevalent	met	NonCancer	14	0.628395	0.689584
689	Lymphoma	prevalent	met	NonCancer	15	0.628781	0.690045
690	Lymphoma	prevalent	clinical	HC	1	0.595739	0.590466
691	Lymphoma	prevalent	clinical	HC	2	0.628247	0.649921
692	Lymphoma	prevalent	clinical	HC	3	0.689984	0.686288
693	Lymphoma	prevalent	clinical	HC	4	0.697485	0.685104
694	Lymphoma	prevalent	clinical	HC	5	0.714404	0.69393
695	Lymphoma	prevalent	clinical	HC	6	0.729053	0.694504
696	Lymphoma	prevalent	clinical	HC	7	0.744353	0.716868
697	Lymphoma	prevalent	clinical	HC	8	0.743851	0.716052
698	Lymphoma	prevalent	clinical	HC	9	0.747521	0.724809
699	Lymphoma	prevalent	clinical	HC	10	0.75257	0.720925
700	Lymphoma	prevalent	clinical	HC	11	0.757462	0.73275
701	Lymphoma	prevalent	clinical	HC	12	0.755098	0.730682
702	Lymphoma	prevalent	clinical	HC	13	0.755767	0.732796
703	Lymphoma	prevalent	clinical	HC	14	0.751824	0.724591
704	Lymphoma	prevalent	clinical	HC	15	0.767349	0.727475
705	Lymphoma	prevalent	clinical	NonCancer	1	0.58971	0.548434
706	Lymphoma	prevalent	clinical	NonCancer	2	0.629555	0.639187
707	Lymphoma	prevalent	clinical	NonCancer	3	0.635899	0.642801
708	Lymphoma	prevalent	clinical	NonCancer	4	0.665756	0.649111
709	Lymphoma	prevalent	clinical	NonCancer	5	0.668353	0.649076
710	Lymphoma	prevalent	clinical	NonCancer	6	0.682522	0.664027
711	Lymphoma	prevalent	clinical	NonCancer	7	0.695267	0.665924
712	Lymphoma	prevalent	clinical	NonCancer	8	0.702466	0.671371
713	Lymphoma	prevalent	clinical	NonCancer	9	0.70432	0.670957
714	Lymphoma	prevalent	clinical	NonCancer	10	0.710103	0.669417
715	Lymphoma	prevalent	clinical	NonCancer	11	0.705284	0.682863
716	Lymphoma	prevalent	clinical	NonCancer	12	0.712878	0.684426
717	Lymphoma	prevalent	clinical	NonCancer	13	0.710956	0.68176
718	Lymphoma	prevalent	clinical	NonCancer	14	0.716124	0.683173
719	Lymphoma	prevalent	clinical	NonCancer	15	0.718275	0.68423
720	Malignant_melanoma	prevalent	prot	HC	1	0.646068	0.630484
721	Malignant_melanoma	prevalent	prot	HC	2	0.661497	0.624501
722	Malignant_melanoma	prevalent	prot	HC	3	0.64834	0.537322
723	Malignant_melanoma	prevalent	prot	HC	4	0.702694	0.524217
724	Malignant_melanoma	prevalent	prot	HC	5	0.711048	0.533048
725	Malignant_melanoma	prevalent	prot	HC	6	0.728122	0.555271
726	Malignant_melanoma	prevalent	prot	HC	7	0.739035	0.523077
727	Malignant_melanoma	prevalent	prot	HC	8	0.746815	0.504843
728	Malignant_melanoma	prevalent	prot	HC	9	0.752245	0.482621
729	Malignant_melanoma	prevalent	prot	HC	10	0.757832	0.482051
730	Malignant_melanoma	prevalent	prot	HC	11	0.767178	0.505983
731	Malignant_melanoma	prevalent	prot	HC	12	0.766552	0.481481
732	Malignant_melanoma	prevalent	prot	HC	13	0.7665	0.482051
733	Malignant_melanoma	prevalent	prot	HC	14	0.782164	0.464957
734	Malignant_melanoma	prevalent	prot	HC	15	0.800386	0.455271
735	Malignant_melanoma	prevalent	prot	NonCancer	1	0.569549	0.556695
736	Malignant_melanoma	prevalent	prot	NonCancer	2	0.664317	0.58433
737	Malignant_melanoma	prevalent	prot	NonCancer	3	0.67523	0.5849
738	Malignant_melanoma	prevalent	prot	NonCancer	4	0.720343	0.594587
739	Malignant_melanoma	prevalent	prot	NonCancer	5	0.725721	0.595726
740	Malignant_melanoma	prevalent	prot	NonCancer	6	0.739505	0.605698
741	Malignant_melanoma	prevalent	prot	NonCancer	7	0.763367	0.621652
742	Malignant_melanoma	prevalent	prot	NonCancer	8	0.770102	0.634473
743	Malignant_melanoma	prevalent	prot	NonCancer	9	0.770677	0.631339
744	Malignant_melanoma	prevalent	prot	NonCancer	10	0.779971	0.609402
745	Malignant_melanoma	prevalent	prot	NonCancer	11	0.781746	0.6151
746	Malignant_melanoma	prevalent	prot	NonCancer	12	0.782268	0.618234
747	Malignant_melanoma	prevalent	prot	NonCancer	13	0.784879	0.610541
748	Malignant_melanoma	prevalent	prot	NonCancer	14	0.790205	0.614245
749	Malignant_melanoma	prevalent	prot	NonCancer	15	0.789004	0.610826
750	Malignant_melanoma	prevalent	met	HC	1	0.50691	0.511421
751	Malignant_melanoma	prevalent	met	HC	2	0.529178	0.510321
752	Malignant_melanoma	prevalent	met	HC	3	0.529275	0.510383
753	Malignant_melanoma	prevalent	met	HC	4	0.558363	0.540942
754	Malignant_melanoma	prevalent	met	HC	5	0.563036	0.553691
755	Malignant_melanoma	prevalent	met	HC	6	0.572403	0.557632
756	Malignant_melanoma	prevalent	met	HC	7	0.574178	0.553006
757	Malignant_melanoma	prevalent	met	HC	8	0.574844	0.553587
758	Malignant_melanoma	prevalent	met	HC	9	0.580058	0.540403
759	Malignant_melanoma	prevalent	met	HC	10	0.531795	0.485167
760	Malignant_melanoma	prevalent	met	HC	11	0.531921	0.485042
761	Malignant_melanoma	prevalent	met	HC	12	0.569342	0.531026
762	Malignant_melanoma	prevalent	met	HC	13	0.576277	0.541948
763	Malignant_melanoma	prevalent	met	HC	14	0.567543	0.537208
764	Malignant_melanoma	prevalent	met	HC	15	0.567552	0.537135
765	Malignant_melanoma	prevalent	met	NonCancer	1	0.500334	0.516784
766	Malignant_melanoma	prevalent	met	NonCancer	2	0.529491	0.494689
767	Malignant_melanoma	prevalent	met	NonCancer	3	0.529493	0.494689
768	Malignant_melanoma	prevalent	met	NonCancer	4	0.529493	0.494689
769	Malignant_melanoma	prevalent	met	NonCancer	5	0.529487	0.494699
770	Malignant_melanoma	prevalent	met	NonCancer	6	0.529503	0.494731
771	Malignant_melanoma	prevalent	met	NonCancer	7	0.529503	0.494731
772	Malignant_melanoma	prevalent	met	NonCancer	8	0.529503	0.494731
773	Malignant_melanoma	prevalent	met	NonCancer	9	0.544337	0.506307
774	Malignant_melanoma	prevalent	met	NonCancer	10	0.544333	0.506317
775	Malignant_melanoma	prevalent	met	NonCancer	11	0.544333	0.506317
776	Malignant_melanoma	prevalent	met	NonCancer	12	0.544333	0.506317
777	Malignant_melanoma	prevalent	met	NonCancer	13	0.544322	0.506296
778	Malignant_melanoma	prevalent	met	NonCancer	14	0.544327	0.506286
779	Malignant_melanoma	prevalent	met	NonCancer	15	0.545208	0.50613
780	Malignant_melanoma	prevalent	clinical	HC	1	0.56152	0.511095
781	Malignant_melanoma	prevalent	clinical	HC	2	0.566896	0.498712
782	Malignant_melanoma	prevalent	clinical	HC	3	0.566987	0.498241
783	Malignant_melanoma	prevalent	clinical	HC	4	0.565519	0.49854
784	Malignant_melanoma	prevalent	clinical	HC	5	0.567731	0.500509
785	Malignant_melanoma	prevalent	clinical	HC	6	0.567607	0.50089
786	Malignant_melanoma	prevalent	clinical	HC	7	0.567732	0.500464
787	Malignant_melanoma	prevalent	clinical	HC	8	0.575621	0.502605
788	Malignant_melanoma	prevalent	clinical	HC	9	0.57412	0.503915
789	Malignant_melanoma	prevalent	clinical	HC	10	0.578056	0.503769
790	Malignant_melanoma	prevalent	clinical	HC	11	0.577419	0.508317
791	Malignant_melanoma	prevalent	clinical	HC	12	0.572013	0.512028
792	Malignant_melanoma	prevalent	clinical	HC	13	0.580166	0.511707
793	Malignant_melanoma	prevalent	clinical	HC	14	0.577694	0.514566
794	Malignant_melanoma	prevalent	clinical	HC	15	0.577995	0.515412
795	Malignant_melanoma	prevalent	clinical	NonCancer	1	0.5325	0.512166
796	Malignant_melanoma	prevalent	clinical	NonCancer	2	0.539635	0.512537
797	Malignant_melanoma	prevalent	clinical	NonCancer	3	0.547826	0.500668
798	Malignant_melanoma	prevalent	clinical	NonCancer	4	0.547718	0.500483
799	Malignant_melanoma	prevalent	clinical	NonCancer	5	0.552901	0.50971
800	Malignant_melanoma	prevalent	clinical	NonCancer	6	0.5558	0.508892
801	Malignant_melanoma	prevalent	clinical	NonCancer	7	0.555711	0.505076
802	Malignant_melanoma	prevalent	clinical	NonCancer	8	0.559052	0.526734
803	Malignant_melanoma	prevalent	clinical	NonCancer	9	0.560043	0.523674
804	Malignant_melanoma	prevalent	clinical	NonCancer	10	0.562841	0.542079
805	Malignant_melanoma	prevalent	clinical	NonCancer	11	0.564607	0.547171
806	Malignant_melanoma	prevalent	clinical	NonCancer	12	0.565506	0.548122
807	Malignant_melanoma	prevalent	clinical	NonCancer	13	0.566113	0.536434
808	Malignant_melanoma	prevalent	clinical	NonCancer	14	0.566607	0.534637
809	Malignant_melanoma	prevalent	clinical	NonCancer	15	0.566992	0.537003
810	Ovarian	prevalent	prot	HC	1	0.722829	0.421995
811	Ovarian	prevalent	prot	HC	2	0.735643	0.475703
812	Ovarian	prevalent	prot	HC	3	0.809682	0.475703
813	Ovarian	prevalent	prot	HC	4	0.81158	0.478261
814	Ovarian	prevalent	prot	HC	5	0.807784	0.508951
815	Ovarian	prevalent	prot	HC	6	0.834836	0.480818
816	Ovarian	prevalent	prot	HC	7	0.81253	0.488491
817	Ovarian	prevalent	prot	HC	8	0.856194	0.485934
818	Ovarian	prevalent	prot	HC	9	0.86711	0.511509
819	Ovarian	prevalent	prot	HC	10	0.876127	0.493606
820	Ovarian	prevalent	prot	HC	11	0.837209	0.560102
821	Ovarian	prevalent	prot	HC	12	0.835311	0.524297
822	Ovarian	prevalent	prot	HC	13	0.831039	0.531969
823	Ovarian	prevalent	prot	HC	14	0.832938	0.529412
824	Ovarian	prevalent	prot	HC	15	0.836735	0.544757
825	Ovarian	prevalent	prot	NonCancer	1	0.674419	0.537084
826	Ovarian	prevalent	prot	NonCancer	2	0.71476	0.613811
827	Ovarian	prevalent	prot	NonCancer	3	0.728524	0.534527
828	Ovarian	prevalent	prot	NonCancer	4	0.770764	0.649616
829	Ovarian	prevalent	prot	NonCancer	5	0.782155	0.652174
830	Ovarian	prevalent	prot	NonCancer	6	0.798766	0.595908
831	Ovarian	prevalent	prot	NonCancer	7	0.816327	0.531969
832	Ovarian	prevalent	prot	NonCancer	8	0.835785	0.526854
833	Ovarian	prevalent	prot	NonCancer	9	0.832938	0.585678
834	Ovarian	prevalent	prot	NonCancer	10	0.861889	0.470588
835	Ovarian	prevalent	prot	NonCancer	11	0.887992	0.44757
836	Ovarian	prevalent	prot	NonCancer	12	0.864262	0.601023
837	Ovarian	prevalent	prot	NonCancer	13	0.898434	0.468031
838	Ovarian	prevalent	prot	NonCancer	14	0.90318	0.544757
839	Ovarian	prevalent	prot	NonCancer	15	0.909824	0.531969
840	Ovarian	prevalent	met	HC	1	0.628379	0.615049
841	Ovarian	prevalent	met	HC	2	0.644593	0.608983
842	Ovarian	prevalent	met	HC	3	0.658052	0.628778
843	Ovarian	prevalent	met	HC	4	0.659165	0.622818
844	Ovarian	prevalent	met	HC	5	0.623066	0.593976
845	Ovarian	prevalent	met	HC	6	0.623066	0.594083
846	Ovarian	prevalent	met	HC	7	0.670925	0.644317
847	Ovarian	prevalent	met	HC	8	0.681063	0.615049
848	Ovarian	prevalent	met	HC	9	0.676258	0.620264
849	Ovarian	prevalent	met	HC	10	0.686885	0.620158
850	Ovarian	prevalent	met	HC	11	0.665885	0.626224
851	Ovarian	prevalent	met	HC	12	0.654419	0.624628
852	Ovarian	prevalent	met	HC	13	0.66821	0.621967
853	Ovarian	prevalent	met	HC	14	0.669226	0.621541
854	Ovarian	prevalent	met	HC	15	0.66905	0.621541
855	Ovarian	prevalent	met	NonCancer	1	0.601383	0.604087
856	Ovarian	prevalent	met	NonCancer	2	0.63883	0.619838
857	Ovarian	prevalent	met	NonCancer	3	0.6426	0.604938
858	Ovarian	prevalent	met	NonCancer	4	0.647523	0.600043
859	Ovarian	prevalent	met	NonCancer	5	0.648129	0.601958
860	Ovarian	prevalent	met	NonCancer	6	0.65477	0.609302
861	Ovarian	prevalent	met	NonCancer	7	0.654614	0.608238
862	Ovarian	prevalent	met	NonCancer	8	0.651742	0.616752
863	Ovarian	prevalent	met	NonCancer	9	0.654692	0.613453
864	Ovarian	prevalent	met	NonCancer	10	0.656567	0.620158
865	Ovarian	prevalent	met	NonCancer	11	0.653481	0.629097
866	Ovarian	prevalent	met	NonCancer	12	0.652875	0.6308
867	Ovarian	prevalent	met	NonCancer	13	0.656841	0.627501
868	Ovarian	prevalent	met	NonCancer	14	0.661607	0.629523
869	Ovarian	prevalent	met	NonCancer	15	0.656294	0.640592
870	Ovarian	prevalent	clinical	HC	1	0.62468	0.601298
871	Ovarian	prevalent	clinical	HC	2	0.631984	0.631322
872	Ovarian	prevalent	clinical	HC	3	0.635253	0.617953
873	Ovarian	prevalent	clinical	HC	4	0.63907	0.616589
874	Ovarian	prevalent	clinical	HC	5	0.639669	0.62617
875	Ovarian	prevalent	clinical	HC	6	0.634991	0.616756
876	Ovarian	prevalent	clinical	HC	7	0.640182	0.609486
877	Ovarian	prevalent	clinical	HC	8	0.640146	0.609403
878	Ovarian	prevalent	clinical	HC	9	0.656716	0.623245
879	Ovarian	prevalent	clinical	HC	10	0.657131	0.626643
880	Ovarian	prevalent	clinical	HC	11	0.665796	0.60996
881	Ovarian	prevalent	clinical	HC	12	0.666062	0.608818
882	Ovarian	prevalent	clinical	HC	13	0.670248	0.626198
883	Ovarian	prevalent	clinical	HC	14	0.667266	0.620655
884	Ovarian	prevalent	clinical	HC	15	0.671217	0.616895
885	Ovarian	prevalent	clinical	NonCancer	1	0.584719	0.556359
886	Ovarian	prevalent	clinical	NonCancer	2	0.601159	0.582665
887	Ovarian	prevalent	clinical	NonCancer	3	0.602143	0.589182
888	Ovarian	prevalent	clinical	NonCancer	4	0.622956	0.564589
889	Ovarian	prevalent	clinical	NonCancer	5	0.626988	0.555704
890	Ovarian	prevalent	clinical	NonCancer	6	0.626481	0.555509
891	Ovarian	prevalent	clinical	NonCancer	7	0.634689	0.550524
892	Ovarian	prevalent	clinical	NonCancer	8	0.628582	0.53916
893	Ovarian	prevalent	clinical	NonCancer	9	0.628868	0.541249
894	Ovarian	prevalent	clinical	NonCancer	10	0.628827	0.54111
895	Ovarian	prevalent	clinical	NonCancer	11	0.644271	0.559269
896	Ovarian	prevalent	clinical	NonCancer	12	0.642831	0.557709
897	Ovarian	prevalent	clinical	NonCancer	13	0.645357	0.558796
898	Ovarian	prevalent	clinical	NonCancer	14	0.642821	0.564143
899	Ovarian	prevalent	clinical	NonCancer	15	0.645756	0.56587
900	Prostate	prevalent	prot	HC	1	0.666189	0.583585
901	Prostate	prevalent	prot	HC	2	0.708685	0.668871
902	Prostate	prevalent	prot	HC	3	0.718752	0.680152
903	Prostate	prevalent	prot	HC	4	0.72229	0.689099
904	Prostate	prevalent	prot	HC	5	0.728518	0.673831
905	Prostate	prevalent	prot	HC	6	0.732304	0.673247
906	Prostate	prevalent	prot	HC	7	0.744246	0.688515
907	Prostate	prevalent	prot	HC	8	0.74575	0.705339
908	Prostate	prevalent	prot	HC	9	0.751517	0.700282
909	Prostate	prevalent	prot	HC	10	0.752189	0.706506
910	Prostate	prevalent	prot	HC	11	0.756577	0.707965
911	Prostate	prevalent	prot	HC	12	0.766484	0.70495
912	Prostate	prevalent	prot	HC	13	0.787874	0.688321
913	Prostate	prevalent	prot	HC	14	0.777489	0.71166
914	Prostate	prevalent	prot	HC	15	0.791041	0.695906
915	Prostate	prevalent	prot	NonCancer	1	0.658696	0.664641
916	Prostate	prevalent	prot	NonCancer	2	0.688189	0.696489
917	Prostate	prevalent	prot	NonCancer	3	0.709561	0.689196
918	Prostate	prevalent	prot	NonCancer	4	0.713648	0.700477
919	Prostate	prevalent	prot	NonCancer	5	0.723166	0.671983
920	Prostate	prevalent	prot	NonCancer	6	0.72543	0.689779
921	Prostate	prevalent	prot	NonCancer	7	0.738345	0.665856
922	Prostate	prevalent	prot	NonCancer	8	0.729712	0.686959
923	Prostate	prevalent	prot	NonCancer	9	0.740681	0.649324
924	Prostate	prevalent	prot	NonCancer	10	0.753101	0.616941
925	Prostate	prevalent	prot	NonCancer	11	0.759965	0.644559
926	Prostate	prevalent	prot	NonCancer	12	0.762672	0.639113
927	Prostate	prevalent	prot	NonCancer	13	0.768174	0.60566
928	Prostate	prevalent	prot	NonCancer	14	0.774366	0.580764
929	Prostate	prevalent	prot	NonCancer	15	0.77518	0.586502
930	Prostate	prevalent	met	HC	1	0.566097	0.545115
931	Prostate	prevalent	met	HC	2	0.579501	0.550093
932	Prostate	prevalent	met	HC	3	0.572098	0.552522
933	Prostate	prevalent	met	HC	4	0.589022	0.571046
934	Prostate	prevalent	met	HC	5	0.589152	0.569381
935	Prostate	prevalent	met	HC	6	0.590802	0.566941
936	Prostate	prevalent	met	HC	7	0.593343	0.574894
937	Prostate	prevalent	met	HC	8	0.594211	0.578577
938	Prostate	prevalent	met	HC	9	0.594266	0.578531
939	Prostate	prevalent	met	HC	10	0.594168	0.578477
940	Prostate	prevalent	met	HC	11	0.58591	0.579596
941	Prostate	prevalent	met	HC	12	0.606138	0.587395
942	Prostate	prevalent	met	HC	13	0.599021	0.593948
943	Prostate	prevalent	met	HC	14	0.606385	0.591474
944	Prostate	prevalent	met	HC	15	0.603187	0.596991
945	Prostate	prevalent	met	NonCancer	1	0.525357	0.551182
946	Prostate	prevalent	met	NonCancer	2	0.539903	0.518165
947	Prostate	prevalent	met	NonCancer	3	0.553785	0.523411
948	Prostate	prevalent	met	NonCancer	4	0.554182	0.53062
949	Prostate	prevalent	met	NonCancer	5	0.553257	0.543533
950	Prostate	prevalent	met	NonCancer	6	0.559185	0.540474
951	Prostate	prevalent	met	NonCancer	7	0.56025	0.543939
952	Prostate	prevalent	met	NonCancer	8	0.565141	0.544154
953	Prostate	prevalent	met	NonCancer	9	0.567703	0.540748
954	Prostate	prevalent	met	NonCancer	10	0.567666	0.540691
955	Prostate	prevalent	met	NonCancer	11	0.56712	0.541281
956	Prostate	prevalent	met	NonCancer	12	0.564439	0.549526
957	Prostate	prevalent	met	NonCancer	13	0.570016	0.545457
958	Prostate	prevalent	met	NonCancer	14	0.56992	0.547549
959	Prostate	prevalent	met	NonCancer	15	0.573109	0.554171
960	Prostate	prevalent	clinical	HC	1	0.566765	0.570057
961	Prostate	prevalent	clinical	HC	2	0.591923	0.605588
962	Prostate	prevalent	clinical	HC	3	0.58906	0.600095
963	Prostate	prevalent	clinical	HC	4	0.606879	0.61509
964	Prostate	prevalent	clinical	HC	5	0.610955	0.618806
965	Prostate	prevalent	clinical	HC	6	0.624859	0.639124
966	Prostate	prevalent	clinical	HC	7	0.626294	0.643097
967	Prostate	prevalent	clinical	HC	8	0.634663	0.65102
968	Prostate	prevalent	clinical	HC	9	0.639183	0.657756
969	Prostate	prevalent	clinical	HC	10	0.647632	0.659511
970	Prostate	prevalent	clinical	HC	11	0.648154	0.660357
971	Prostate	prevalent	clinical	HC	12	0.648219	0.660139
972	Prostate	prevalent	clinical	HC	13	0.649086	0.659269
973	Prostate	prevalent	clinical	HC	14	0.651612	0.663751
974	Prostate	prevalent	clinical	HC	15	0.651249	0.66128
975	Prostate	prevalent	clinical	NonCancer	1	0.54886	0.542277
976	Prostate	prevalent	clinical	NonCancer	2	0.547307	0.545199
977	Prostate	prevalent	clinical	NonCancer	3	0.571341	0.565964
978	Prostate	prevalent	clinical	NonCancer	4	0.577699	0.568089
979	Prostate	prevalent	clinical	NonCancer	5	0.586348	0.580614
980	Prostate	prevalent	clinical	NonCancer	6	0.585846	0.571399
981	Prostate	prevalent	clinical	NonCancer	7	0.591695	0.578885
982	Prostate	prevalent	clinical	NonCancer	8	0.589326	0.575346
983	Prostate	prevalent	clinical	NonCancer	9	0.590149	0.576236
984	Prostate	prevalent	clinical	NonCancer	10	0.601729	0.57797
985	Prostate	prevalent	clinical	NonCancer	11	0.607325	0.580626
986	Prostate	prevalent	clinical	NonCancer	12	0.610784	0.581744
987	Prostate	prevalent	clinical	NonCancer	13	0.612257	0.584001
988	Prostate	prevalent	clinical	NonCancer	14	0.61427	0.584216
989	Prostate	prevalent	clinical	NonCancer	15	0.614595	0.581558
990	Thyroid	prevalent	prot	HC	1	0.833972	0.804196
991	Thyroid	prevalent	prot	HC	2	0.835249	0.811189
992	Thyroid	prevalent	prot	HC	3	0.846743	0.811189
993	Thyroid	prevalent	prot	HC	4	0.862069	0.846154
994	Thyroid	prevalent	prot	HC	5	0.878672	0.874126
995	Thyroid	prevalent	prot	HC	6	0.877395	0.874126
996	Thyroid	prevalent	prot	HC	7	0.882503	0.881119
997	Thyroid	prevalent	prot	HC	8	0.886335	0.888112
998	Thyroid	prevalent	prot	HC	9	0.88378	0.888112
999	Thyroid	prevalent	prot	HC	10	0.887612	0.888112
1000	Thyroid	prevalent	prot	HC	11	0.960409	0.853147
1001	Thyroid	prevalent	prot	HC	12	0.950192	0.853147
1002	Thyroid	prevalent	prot	HC	13	0.950192	0.846154
1003	Thyroid	prevalent	prot	HC	14	0.952746	0.846154
1004	Thyroid	prevalent	prot	HC	15	0.952746	0.846154
1005	Thyroid	prevalent	prot	NonCancer	1	0.833972	0.902098
1006	Thyroid	prevalent	prot	NonCancer	2	0.837803	0.895105
1007	Thyroid	prevalent	prot	NonCancer	3	0.869732	0.881119
1008	Thyroid	prevalent	prot	NonCancer	4	0.872286	0.804196
1009	Thyroid	prevalent	prot	NonCancer	5	0.882503	0.818182
1010	Thyroid	prevalent	prot	NonCancer	6	0.882503	0.839161
1011	Thyroid	prevalent	prot	NonCancer	7	0.881226	0.839161
1012	Thyroid	prevalent	prot	NonCancer	8	0.879949	0.839161
1013	Thyroid	prevalent	prot	NonCancer	9	0.891443	0.832168
1014	Thyroid	prevalent	prot	NonCancer	10	0.890166	0.825175
1015	Thyroid	prevalent	prot	NonCancer	11	0.890166	0.825175
1016	Thyroid	prevalent	prot	NonCancer	12	0.89272	0.832168
1017	Thyroid	prevalent	prot	NonCancer	13	0.893997	0.839161
1018	Thyroid	prevalent	prot	NonCancer	14	0.906769	0.832168
1019	Thyroid	prevalent	prot	NonCancer	15	0.908046	0.832168
1020	Thyroid	prevalent	met	HC	1	0.588253	0.512013
1021	Thyroid	prevalent	met	HC	2	0.620871	0.533766
1022	Thyroid	prevalent	met	HC	3	0.662731	0.547078
1023	Thyroid	prevalent	met	HC	4	0.663626	0.552273
1024	Thyroid	prevalent	met	HC	5	0.663685	0.552273
1025	Thyroid	prevalent	met	HC	6	0.663685	0.552273
1026	Thyroid	prevalent	met	HC	7	0.663983	0.552597
1027	Thyroid	prevalent	met	HC	8	0.663924	0.552597
1028	Thyroid	prevalent	met	HC	9	0.666488	0.557468
1029	Thyroid	prevalent	met	HC	10	0.667621	0.558442
1030	Thyroid	prevalent	met	HC	11	0.670662	0.560714
1031	Thyroid	prevalent	met	HC	12	0.670722	0.56039
1032	Thyroid	prevalent	met	HC	13	0.664818	0.557143
1033	Thyroid	prevalent	met	HC	14	0.664758	0.557143
1034	Thyroid	prevalent	met	HC	15	0.667084	0.555844
1035	Thyroid	prevalent	met	NonCancer	1	0.585629	0.546104
1036	Thyroid	prevalent	met	NonCancer	2	0.595289	0.550649
1037	Thyroid	prevalent	met	NonCancer	3	0.59523	0.550649
1038	Thyroid	prevalent	met	NonCancer	4	0.608945	0.549675
1039	Thyroid	prevalent	met	NonCancer	5	0.631962	0.547727
1040	Thyroid	prevalent	met	NonCancer	6	0.631783	0.549351
1041	Thyroid	prevalent	met	NonCancer	7	0.634645	0.555195
1042	Thyroid	prevalent	met	NonCancer	8	0.654919	0.492532
1043	Thyroid	prevalent	met	NonCancer	9	0.653906	0.481169
1044	Thyroid	prevalent	met	NonCancer	10	0.650209	0.478247
1045	Thyroid	prevalent	met	NonCancer	11	0.651878	0.478896
1046	Thyroid	prevalent	met	NonCancer	12	0.665534	0.473052
1047	Thyroid	prevalent	met	NonCancer	13	0.665176	0.468831
1048	Thyroid	prevalent	met	NonCancer	14	0.665593	0.469156
1049	Thyroid	prevalent	met	NonCancer	15	0.648301	0.461688
1050	Thyroid	prevalent	clinical	HC	1	0.627478	0.56858
1051	Thyroid	prevalent	clinical	HC	2	0.622888	0.597918
1052	Thyroid	prevalent	clinical	HC	3	0.654909	0.637896
1053	Thyroid	prevalent	clinical	HC	4	0.650075	0.637988
1054	Thyroid	prevalent	clinical	HC	5	0.657284	0.63283
1055	Thyroid	prevalent	clinical	HC	6	0.658649	0.633475
1056	Thyroid	prevalent	clinical	HC	7	0.663281	0.636054
1057	Thyroid	prevalent	clinical	HC	8	0.668014	0.633382
1058	Thyroid	prevalent	clinical	HC	9	0.668267	0.633475
1059	Thyroid	prevalent	clinical	HC	10	0.672562	0.632185
1060	Thyroid	prevalent	clinical	HC	11	0.670339	0.631724
1061	Thyroid	prevalent	clinical	HC	12	0.653157	0.613762
1062	Thyroid	prevalent	clinical	HC	13	0.652618	0.613301
1063	Thyroid	prevalent	clinical	HC	14	0.655718	0.615604
1064	Thyroid	prevalent	clinical	HC	15	0.657655	0.628408
1065	Thyroid	prevalent	clinical	NonCancer	1	0.604721	0.619059
1066	Thyroid	prevalent	clinical	NonCancer	2	0.625583	0.616894
1067	Thyroid	prevalent	clinical	NonCancer	3	0.626021	0.610999
1068	Thyroid	prevalent	clinical	NonCancer	4	0.634157	0.623066
1069	Thyroid	prevalent	clinical	NonCancer	5	0.631765	0.581338
1070	Thyroid	prevalent	clinical	NonCancer	6	0.632186	0.584654
1071	Thyroid	prevalent	clinical	NonCancer	7	0.634561	0.56752
1072	Thyroid	prevalent	clinical	NonCancer	8	0.634629	0.567428
1073	Thyroid	prevalent	clinical	NonCancer	9	0.63414	0.567244
1074	Thyroid	prevalent	clinical	NonCancer	10	0.637071	0.561625
1075	Thyroid	prevalent	clinical	NonCancer	11	0.629879	0.542465
1076	Thyroid	prevalent	clinical	NonCancer	12	0.644028	0.568165
1077	Thyroid	prevalent	clinical	NonCancer	13	0.645409	0.562178
1078	Thyroid	prevalent	clinical	NonCancer	14	0.637273	0.541728
1079	Thyroid	prevalent	clinical	NonCancer	15	0.647835	0.55969
1080	Uterine	prevalent	prot	HC	1	0.641865	0.63468
1081	Uterine	prevalent	prot	HC	2	0.754863	0.725589
1082	Uterine	prevalent	prot	HC	3	0.784656	0.728956
1083	Uterine	prevalent	prot	HC	4	0.813214	0.76431
1084	Uterine	prevalent	prot	HC	5	0.810435	0.719697
1085	Uterine	prevalent	prot	HC	6	0.843316	0.744949
1086	Uterine	prevalent	prot	HC	7	0.839611	0.736532
1087	Uterine	prevalent	prot	HC	8	0.846712	0.731481
1088	Uterine	prevalent	prot	HC	9	0.849954	0.755892
1089	Uterine	prevalent	prot	HC	10	0.846866	0.752525
1090	Uterine	prevalent	prot	HC	11	0.848101	0.759259
1091	Uterine	prevalent	prot	HC	12	0.848564	0.739057
1092	Uterine	prevalent	prot	HC	13	0.848101	0.731481
1093	Uterine	prevalent	prot	HC	14	0.878512	0.728114
1094	Uterine	prevalent	prot	HC	15	0.83853	0.680135
1095	Uterine	prevalent	prot	NonCancer	1	0.645878	0.479798
1096	Uterine	prevalent	prot	NonCancer	2	0.721365	0.54798
1097	Uterine	prevalent	prot	NonCancer	3	0.73217	0.557239
1098	Uterine	prevalent	prot	NonCancer	4	0.743594	0.561448
1099	Uterine	prevalent	prot	NonCancer	5	0.764125	0.515993
1100	Uterine	prevalent	prot	NonCancer	6	0.77632	0.547138
1101	Uterine	prevalent	prot	NonCancer	7	0.805187	0.570707
1102	Uterine	prevalent	prot	NonCancer	8	0.813368	0.546296
1103	Uterine	prevalent	prot	NonCancer	9	0.856283	0.632155
1104	Uterine	prevalent	prot	NonCancer	10	0.871102	0.65404
1105	Uterine	prevalent	prot	NonCancer	11	0.868478	0.670034
1106	Uterine	prevalent	prot	NonCancer	12	0.87172	0.681818
1107	Uterine	prevalent	prot	NonCancer	13	0.894257	0.674242
1108	Uterine	prevalent	prot	NonCancer	14	0.897345	0.665825
1109	Uterine	prevalent	prot	NonCancer	15	0.899969	0.689394
1110	Uterine	prevalent	met	HC	1	0.623903	0.597922
1111	Uterine	prevalent	met	HC	2	0.639978	0.634955
1112	Uterine	prevalent	met	HC	3	0.643015	0.626122
1113	Uterine	prevalent	met	HC	4	0.643164	0.6265
1114	Uterine	prevalent	met	HC	5	0.643347	0.626641
1115	Uterine	prevalent	met	HC	6	0.644709	0.62787
1116	Uterine	prevalent	met	HC	7	0.644726	0.62787
1117	Uterine	prevalent	met	HC	8	0.644857	0.622768
1118	Uterine	prevalent	met	HC	9	0.644866	0.622768
1119	Uterine	prevalent	met	HC	10	0.645538	0.625224
1120	Uterine	prevalent	met	HC	11	0.642055	0.622579
1121	Uterine	prevalent	met	HC	12	0.64916	0.632924
1122	Uterine	prevalent	met	HC	13	0.642073	0.622579
1123	Uterine	prevalent	met	HC	14	0.642527	0.622815
1124	Uterine	prevalent	met	HC	15	0.643635	0.631601
1125	Uterine	prevalent	met	NonCancer	1	0.537755	0.52376
1126	Uterine	prevalent	met	NonCancer	2	0.548978	0.52872
1127	Uterine	prevalent	met	NonCancer	3	0.571189	0.526075
1128	Uterine	prevalent	met	NonCancer	4	0.573388	0.551252
1129	Uterine	prevalent	met	NonCancer	5	0.577822	0.575059
1130	Uterine	prevalent	met	NonCancer	6	0.576138	0.558385
1131	Uterine	prevalent	met	NonCancer	7	0.588024	0.573736
1132	Uterine	prevalent	met	NonCancer	8	0.577578	0.558904
1133	Uterine	prevalent	met	NonCancer	9	0.579917	0.597119
1134	Uterine	prevalent	met	NonCancer	10	0.593051	0.586821
1135	Uterine	prevalent	met	NonCancer	11	0.579201	0.580208
1136	Uterine	prevalent	met	NonCancer	12	0.579489	0.582759
1137	Uterine	prevalent	met	NonCancer	13	0.579541	0.582286
1138	Uterine	prevalent	met	NonCancer	14	0.580737	0.575815
1139	Uterine	prevalent	met	NonCancer	15	0.580781	0.575437
1140	Uterine	prevalent	clinical	HC	1	0.670137	0.66434
1141	Uterine	prevalent	clinical	HC	2	0.669966	0.661338
1142	Uterine	prevalent	clinical	HC	3	0.688338	0.693834
1143	Uterine	prevalent	clinical	HC	4	0.688368	0.692884
1144	Uterine	prevalent	clinical	HC	5	0.683835	0.683617
1145	Uterine	prevalent	clinical	HC	6	0.685313	0.69393
1146	Uterine	prevalent	clinical	HC	7	0.686641	0.699177
1147	Uterine	prevalent	clinical	HC	8	0.697067	0.710399
1148	Uterine	prevalent	clinical	HC	9	0.686844	0.692099
1149	Uterine	prevalent	clinical	HC	10	0.70269	0.712836
1150	Uterine	prevalent	clinical	HC	11	0.699429	0.713882
1151	Uterine	prevalent	clinical	HC	12	0.706342	0.718055
1152	Uterine	prevalent	clinical	HC	13	0.702913	0.714819
1153	Uterine	prevalent	clinical	HC	14	0.706253	0.729167
1154	Uterine	prevalent	clinical	HC	15	0.700203	0.711197
1155	Uterine	prevalent	clinical	NonCancer	1	0.609234	0.578204
1156	Uterine	prevalent	clinical	NonCancer	2	0.610748	0.573543
1157	Uterine	prevalent	clinical	NonCancer	3	0.627868	0.612662
1158	Uterine	prevalent	clinical	NonCancer	4	0.630151	0.608504
1159	Uterine	prevalent	clinical	NonCancer	5	0.628239	0.60195
1160	Uterine	prevalent	clinical	NonCancer	6	0.642682	0.617303
1161	Uterine	prevalent	clinical	NonCancer	7	0.648813	0.610115
1162	Uterine	prevalent	clinical	NonCancer	8	0.65395	0.612979
1163	Uterine	prevalent	clinical	NonCancer	9	0.644119	0.608587
1164	Uterine	prevalent	clinical	NonCancer	10	0.644762	0.606108
1165	Uterine	prevalent	clinical	NonCancer	11	0.645183	0.606852
1166	Uterine	prevalent	clinical	NonCancer	12	0.646636	0.604015
1167	Uterine	prevalent	clinical	NonCancer	13	0.65555	0.611616
1168	Uterine	prevalent	clinical	NonCancer	14	0.655774	0.611382
1169	Uterine	prevalent	clinical	NonCancer	15	0.656147	0.610487
