# Supplementary material for: Multiomics biomarkers were not superior to clinical variables for pan-cancer screening
Source: Commun Med (Lond). 2024 Nov 17;4:234. doi: 10.1038/s43856-024-00671-z (PMC11570627; doi:10.1038/s43856-024-00671-z)
Supplement: Supplementary file 8 — Supplementary Data 5 [file 43856_2024_671_MOESM8_ESM.xlsx]

## Sheet: Sheet1
Supplementary Table 5. Summary of UKBB results for Genomics
	Disease	Model	Data	control_data	AUC_train	AUC_test
0	AllCancers	prevalent	all	HC	0.717867	0.720679
1	AllCancers	prevalent	all	NonCancer	0.519655	0.513338
2	Bladder	prevalent	all	HC	0.579458	0.581762
3	Bladder	prevalent	all	NonCancer	0.600851	0.640255
4	Breast	prevalent	all	HC	0.531255	0.529104
5	Breast	prevalent	all	NonCancer	0.530952	0.512403
6	Colorectal	prevalent	all	HC	0.597083	0.596176
7	Colorectal	prevalent	all	NonCancer	0.572899	0.581092
8	Kidney	prevalent	all	HC	0.575638	0.500262
9	Kidney	prevalent	all	NonCancer	0.568741	0.555446
10	Leukaemia	prevalent	all	HC	0.564531	0.512308
11	Leukaemia	prevalent	all	NonCancer	0.578621	0.523692
12	Lung	prevalent	all	HC	0.590587	0.451382
13	Lung	prevalent	all	NonCancer	0.578903	0.443089
14	Lymphoma	prevalent	all	HC	0.560761	0.580892
15	Lymphoma	prevalent	all	NonCancer	0.566403	0.563487
16	Malignant_melanoma	prevalent	all	HC	0.584365	0.576426
17	Malignant_melanoma	prevalent	all	NonCancer	0.584521	0.57609
18	Ovarian	prevalent	all	HC	0.511823	0.491007
19	Ovarian	prevalent	all	NonCancer	0.522956	0.464321
20	Prostate	prevalent	all	HC	0.575902	0.57656
21	Prostate	prevalent	all	NonCancer	0.563432	0.559152
22	Thyroid	prevalent	all	HC	0.662	0.617778
23	Thyroid	prevalent	all	NonCancer	0.660324	0.697361
24	Uterine	prevalent	all	HC	0.559644	0.567318
25	Uterine	prevalent	all	NonCancer	0.547352	0.603956
