# Supplementary material for: Multiomics biomarkers were not superior to clinical variables for pan-cancer screening
Source: Commun Med (Lond). 2024 Nov 17;4:234. doi: 10.1038/s43856-024-00671-z (PMC11570627; doi:10.1038/s43856-024-00671-z)
Supplement: Supplementary file 9 — Supplementary Data 6 [file 43856_2024_671_MOESM9_ESM.xlsx]

## Sheet: Sheet1
Supplementary Table 6. Summary of the participants from CPTAC study
Disease	Data	Tissue	Count	Age_median	Age_IQR_low	Age_IQR_high	Female_proportion	N proteins	N proteins shared with UKBB
Breast PDC000120	tissue	Primary Tumor	118	59	47	69	0.889831	9833	1911
Breast PDC000120	tissue	Solid Tissue Normal	18	62.5	55.75	70.75	1	9833	1911
Colon PDC000116	tissue	Primary Tumor	97	NA	NA	NA	0.57732	6686	1473
Colon PDC000116	tissue	Solid Tissue Normal	100	NA	NA	NA	0.57	6686	1473
HeadNeck PDC000221	tissue	Primary Tumor	110	62	55.25	67	0.127273	9633	1930
HeadNeck PDC000221	tissue	Solid Tissue Normal	68	62	56	65	0.102941	9633	1930
Kidney PDC000127	tissue	Primary Tumor	110	60.5	52	69	0.272727	9241	1856
Kidney PDC000127	tissue	Solid Tissue Normal	84	60.5	52	69	0.22619	9241	1856
Liver PDC000198	tissue	Primary Tumor	165	54	46	61	0.193939	9423	1811
Liver PDC000198	tissue	Solid Tissue Normal	165	54	46	61	0.193939	9423	1811
Lung PDC000153	tissue	Primary Tumor	109	62	57	69	0.330275	10260	2018
Lung PDC000153	tissue	Solid Tissue Normal	102	63.5	57	69.75	0.362745	10260	2018
Ovary PDC000110	tissue	Primary Tumor	85	0	0	0	0.976471	8116	1650
Ovary PDC000110	tissue	Solid Tissue Normal	23	0	0	0	0.73913	8116	1650
Pancreas PDC000270	tissue	Primary Tumor	140	65	60	71	0.471429	9286	1931
Pancreas PDC000270	tissue	Solid Tissue Normal	82	66	60	72	0.47561	9286	1931
UCEC PDC000125	tissue	Primary Tumor	104	64	58	70	1	10196	1938
UCEC PDC000125	tissue	Solid Tissue Normal	31	65	62	72.5	1	10196	1938
all_patients	tissue	Primary Tumor	1038	60	49	68	0.506744	12516	2324
all_patients	tissue	Solid Tissue Normal	673	60	52	68	0.381872	12516	2324
