# Supplementary material for: Multiomics biomarkers were not superior to clinical variables for pan-cancer screening
Source: Commun Med (Lond). 2024 Nov 17;4:234. doi: 10.1038/s43856-024-00671-z (PMC11570627; doi:10.1038/s43856-024-00671-z)
Supplement: Supplementary file 10 — Supplementary Data 7 [file 43856_2024_671_MOESM10_ESM.xlsx]

## Sheet: Sheet1
Supplementary Data 7. Results summary for CPTAC data
	Disease	Data	N	AUC_train	AUC_test
0	Breast PDC000120	tissue	1	0.991968	1
1	Breast PDC000120	tissue	2	0.996988	1
2	Breast PDC000120	tissue	3	1	1
3	Breast PDC000120	tissue	4	1	1
4	Breast PDC000120	tissue	5	1	1
5	Breast PDC000120	tissue	6	1	1
6	Breast PDC000120	tissue	7	1	1
7	Breast PDC000120	tissue	8	1	1
8	Breast PDC000120	tissue	9	1	1
9	Breast PDC000120	tissue	10	1	1
10	Breast PDC000120	tissue	11	1	1
11	Breast PDC000120	tissue	12	1	1
12	Breast PDC000120	tissue	13	1	1
13	Breast PDC000120	tissue	14	1	1
14	Breast PDC000120	tissue	15	1	1
15	Colon PDC000116	tissue	1	1	1
16	Colon PDC000116	tissue	2	1	1
17	Colon PDC000116	tissue	3	1	1
18	Colon PDC000116	tissue	4	1	1
19	Colon PDC000116	tissue	5	1	1
20	Colon PDC000116	tissue	6	1	1
21	Colon PDC000116	tissue	7	1	1
22	Colon PDC000116	tissue	8	1	1
23	Colon PDC000116	tissue	9	1	1
24	Colon PDC000116	tissue	10	1	1
25	Colon PDC000116	tissue	11	1	1
26	Colon PDC000116	tissue	12	1	0.998889
27	Colon PDC000116	tissue	13	1	1
28	Colon PDC000116	tissue	14	1	1
29	Colon PDC000116	tissue	15	1	1
30	HeadNeck PDC000221	tissue	1	0.983278	0.911932
31	HeadNeck PDC000221	tissue	2	0.984392	0.911932
32	HeadNeck PDC000221	tissue	3	0.98495	0.90625
33	HeadNeck PDC000221	tissue	4	0.991081	0.911932
34	HeadNeck PDC000221	tissue	5	0.993032	0.914773
35	HeadNeck PDC000221	tissue	6	1	0.96733
36	HeadNeck PDC000221	tissue	7	1	0.963068
37	HeadNeck PDC000221	tissue	8	0.998606	0.940341
38	HeadNeck PDC000221	tissue	9	0.998606	0.941761
39	HeadNeck PDC000221	tissue	10	0.998606	0.941761
40	HeadNeck PDC000221	tissue	11	1	0.953125
41	HeadNeck PDC000221	tissue	12	0.998606	0.940341
42	HeadNeck PDC000221	tissue	13	0.998606	0.946023
43	HeadNeck PDC000221	tissue	14	0.998885	0.944602
44	HeadNeck PDC000221	tissue	15	0.999164	0.941761
45	Kidney PDC000127	tissue	1	0.99865	1
46	Kidney PDC000127	tissue	2	0.99955	0.998843
47	Kidney PDC000127	tissue	3	0.99955	0.998843
48	Kidney PDC000127	tissue	4	0.99955	0.998843
49	Kidney PDC000127	tissue	5	0.999775	1
50	Kidney PDC000127	tissue	6	0.99955	0.998843
51	Kidney PDC000127	tissue	7	1	1
52	Kidney PDC000127	tissue	8	1	1
53	Kidney PDC000127	tissue	9	1	1
54	Kidney PDC000127	tissue	10	1	1
55	Kidney PDC000127	tissue	11	1	1
56	Kidney PDC000127	tissue	12	1	1
57	Kidney PDC000127	tissue	13	1	1
58	Kidney PDC000127	tissue	14	1	1
59	Kidney PDC000127	tissue	15	1	1
60	Liver PDC000198	tissue	1	0.985462	0.995868
61	Liver PDC000198	tissue	2	0.990984	1
62	Liver PDC000198	tissue	3	0.990458	1
63	Liver PDC000198	tissue	4	0.990308	1
64	Liver PDC000198	tissue	5	0.987303	1
65	Liver PDC000198	tissue	6	0.98565	1
66	Liver PDC000198	tissue	7	0.985049	1
67	Liver PDC000198	tissue	8	0.984598	1
68	Liver PDC000198	tissue	9	0.984673	0.999174
69	Liver PDC000198	tissue	10	0.984748	0.999174
70	Liver PDC000198	tissue	11	0.984222	0.999174
71	Liver PDC000198	tissue	12	0.983997	0.999174
72	Liver PDC000198	tissue	13	0.984072	0.999174
73	Liver PDC000198	tissue	14	0.983922	0.999174
74	Liver PDC000198	tissue	15	0.983621	0.999587
75	Lung PDC000153	tissue	1	0.997778	0.996078
76	Lung PDC000153	tissue	2	0.997963	0.998039
77	Lung PDC000153	tissue	3	0.992407	0.996078
78	Lung PDC000153	tissue	4	0.991296	0.997059
79	Lung PDC000153	tissue	5	0.991111	0.996078
80	Lung PDC000153	tissue	6	0.991111	0.995098
81	Lung PDC000153	tissue	7	0.991667	0.994118
82	Lung PDC000153	tissue	8	0.991296	0.994118
83	Lung PDC000153	tissue	9	0.992037	0.986275
84	Lung PDC000153	tissue	10	0.991667	0.990196
85	Lung PDC000153	tissue	11	0.990926	0.989216
86	Lung PDC000153	tissue	12	0.991296	0.988235
87	Lung PDC000153	tissue	13	0.991111	0.988235
88	Lung PDC000153	tissue	14	0.991852	0.988235
89	Lung PDC000153	tissue	15	0.991667	0.988235
90	Ovary PDC000110	tissue	1	0.997076	0.95
91	Ovary PDC000110	tissue	2	1	0.942857
92	Ovary PDC000110	tissue	3	1	1
93	Ovary PDC000110	tissue	4	1	1
94	Ovary PDC000110	tissue	5	1	1
95	Ovary PDC000110	tissue	6	1	1
96	Ovary PDC000110	tissue	7	0.998051	1
97	Ovary PDC000110	tissue	8	1	1
98	Ovary PDC000110	tissue	9	1	1
99	Ovary PDC000110	tissue	10	1	1
100	Ovary PDC000110	tissue	11	0.997076	1
101	Ovary PDC000110	tissue	12	1	1
102	Ovary PDC000110	tissue	13	1	1
103	Ovary PDC000110	tissue	14	0.998051	1
104	Ovary PDC000110	tissue	15	0.995127	1
105	Pancreas PDC000270	tissue	1	0.950231	0.952519
106	Pancreas PDC000270	tissue	2	0.958052	0.965116
107	Pancreas PDC000270	tissue	3	0.958763	0.969961
108	Pancreas PDC000270	tissue	4	0.96374	0.978682
109	Pancreas PDC000270	tissue	5	0.964273	0.977713
110	Pancreas PDC000270	tissue	6	0.969072	0.978682
111	Pancreas PDC000270	tissue	7	0.971205	0.982558
112	Pancreas PDC000270	tissue	8	0.980981	0.995155
113	Pancreas PDC000270	tissue	9	0.98187	0.993217
114	Pancreas PDC000270	tissue	10	0.986136	0.994186
115	Pancreas PDC000270	tissue	11	0.986136	0.994186
116	Pancreas PDC000270	tissue	12	0.990757	0.995155
117	Pancreas PDC000270	tissue	13	0.991113	0.995155
118	Pancreas PDC000270	tissue	14	0.993957	0.992248
119	Pancreas PDC000270	tissue	15	0.993957	0.992248
120	UCEC PDC000125	tissue	1	0.979126	0.990323
121	UCEC PDC000125	tissue	2	0.99152	0.974194
122	UCEC PDC000125	tissue	3	0.990215	0.990323
123	UCEC PDC000125	tissue	4	0.985649	0.990323
124	UCEC PDC000125	tissue	5	0.988258	0.993548
125	UCEC PDC000125	tissue	6	0.988258	1
126	UCEC PDC000125	tissue	7	0.992825	0.990323
127	UCEC PDC000125	tissue	8	0.99152	0.996774
128	UCEC PDC000125	tissue	9	0.992825	0.993548
129	UCEC PDC000125	tissue	10	0.990215	0.993548
130	UCEC PDC000125	tissue	11	0.990868	0.993548
131	UCEC PDC000125	tissue	12	0.992825	0.990323
132	UCEC PDC000125	tissue	13	1	0.977419
133	UCEC PDC000125	tissue	14	1	0.974194
134	UCEC PDC000125	tissue	15	0.993477	0.987097
