# Supplementary material for: Multiomics biomarkers were not superior to clinical variables for pan-cancer screening
Source: Commun Med (Lond). 2024 Nov 17;4:234. doi: 10.1038/s43856-024-00671-z (PMC11570627; doi:10.1038/s43856-024-00671-z)
Supplement: Supplementary file 11 — Supplementary Data 8 [file 43856_2024_671_MOESM11_ESM.xlsx]

## Sheet: Sheet1
Supplementary Table 8. A list of significantly enriched gene ontology terms
disease	Adjusted P-value	Term
AllCancers	0.00118473	Regulation Of B Cell Proliferation (GO:0030888)
AllCancers	0.00176006	Positive Regulation Of Monocyte Differentiation (GO:0045657)
AllCancers	0.00176006	Positive Regulation Of Cell Population Proliferation (GO:0008284)
AllCancers	0.00365893	Regulation Of Monocyte Differentiation (GO:0045655)
AllCancers	0.00378808	Positive Regulation Of Leukocyte Proliferation (GO:0070665)
AllCancers	0.00937498	Positive Regulation Of B Cell Proliferation (GO:0030890)
AllCancers	0.0118379	Negative Regulation Of Lymphocyte Proliferation (GO:0050672)
AllCancers	0.0118379	Positive Regulation Of Myeloid Leukocyte Differentiation (GO:0002763)
AllCancers	0.0118379	Positive Regulation Of Cell-Matrix Adhesion (GO:0001954)
AllCancers	0.0118379	Regulation Of Viral Entry Into Host Cell (GO:0046596)
AllCancers	0.0118379	Positive Regulation Of Cytokine-Mediated Signaling Pathway (GO:0001961)
AllCancers	0.0151577	Positive Regulation Of B Cell Activation (GO:0050871)
AllCancers	0.0202658	Negative Regulation Of Cell Death (GO:0060548)
AllCancers	0.0202658	Regulation Of Cell-Matrix Adhesion (GO:0001952)
AllCancers	0.0225391	Positive Regulation Of Cell-Substrate Adhesion (GO:0010811)
AllCancers	0.0229373	Positive Regulation Of Lymphocyte Proliferation (GO:0050671)
AllCancers	0.0251911	Positive Regulation Of Immune Response (GO:0050778)
AllCancers	0.0324157	Hemopoiesis (GO:0030097)
AllCancers	0.0324157	Positive Regulation Of Kinase Activity (GO:0033674)
AllCancers	0.0324157	Positive Regulation Of Killing Of Cells Of Another Organism (GO:0051712)
AllCancers	0.0324157	Regulation Of Extracellular Exosome Assembly (GO:1903551)
AllCancers	0.0324157	Positive Regulation Of Microglial Cell Migration (GO:1904141)
AllCancers	0.0324157	Type B Pancreatic Cell Proliferation (GO:0044342)
AllCancers	0.0324157	Positive Regulation Of Natural Killer Cell Mediated Cytotoxicity Directed Against Tumor Cell Target (GO:0002860)
AllCancers	0.0324157	Positive Regulation Of Natural Killer Cell Mediated Immune Response To Tumor Cell (GO:0002857)
AllCancers	0.0324157	Regulation Of Immunoglobulin Mediated Immune Response (GO:0002889)
AllCancers	0.0324157	Regulation Of Type 2 Immune Response (GO:0002828)
AllCancers	0.0324157	Interleukin-5-Mediated Signaling Pathway (GO:0038043)
AllCancers	0.0324157	Positive Regulation Of Cell-Cell Adhesion Mediated By Integrin (GO:0033634)
AllCancers	0.0324157	Regulation Of Cell Migration (GO:0030334)
AllCancers	0.0324157	Regulation Of Prostaglandin Biosynthetic Process (GO:0031392)
AllCancers	0.0324157	Positive Regulation Of Mast Cell Activation (GO:0033005)
AllCancers	0.0324157	Regulation Of Microglial Cell Migration (GO:1904139)
AllCancers	0.0324157	Positive Regulation Of Cell Killing (GO:0031343)
AllCancers	0.0324157	Positive Regulation Of Steroid Metabolic Process (GO:0045940)
AllCancers	0.0324157	Positive Regulation Of Unsaturated Fatty Acid Biosynthetic Process (GO:2001280)
AllCancers	0.0324157	Smooth Muscle Cell Migration (GO:0014909)
AllCancers	0.0341168	Positive Regulation Of Glial Cell Migration (GO:1903977)
AllCancers	0.0341168	Regulation Of Leukocyte Proliferation (GO:0070663)
AllCancers	0.0341168	Positive Regulation Of Steroid Biosynthetic Process (GO:0010893)
AllCancers	0.0341168	Regulation Of Natural Killer Cell Mediated Cytotoxicity Directed Against Tumor Cell Target (GO:0002858)
AllCancers	0.0362435	Monocyte Activation (GO:0042117)
AllCancers	0.0362435	Positive Regulation Of Adaptive Immune Response (GO:0002821)
AllCancers	0.0362435	Regulation Of Macrophage Migration (GO:1905521)
AllCancers	0.0362435	B Cell Homeostasis (GO:0001782)
AllCancers	0.0362435	Muscle Cell Migration (GO:0014812)
AllCancers	0.0362435	Regulation Of Mast Cell Activation (GO:0033003)
AllCancers	0.0362435	Neuron Projection Regeneration (GO:0031102)
AllCancers	0.0362435	Regulation Of Cell-Cell Adhesion Mediated By Integrin (GO:0033632)
AllCancers	0.0362435	Positive Regulation Of Integrin Activation (GO:0033625)
AllCancers	0.0362435	Positive Regulation Of Macrophage Differentiation (GO:0045651)
AllCancers	0.0362435	Positive Regulation Of Nitric-Oxide Synthase Biosynthetic Process (GO:0051770)
AllCancers	0.0362435	Negative Regulation Of B Cell Proliferation (GO:0030889)
AllCancers	0.0362435	Epithelial Cell-Cell Adhesion (GO:0090136)
AllCancers	0.0362435	Negative Regulation Of Leukocyte Chemotaxis (GO:0002689)
AllCancers	0.0362435	Negative Regulation Of Myotube Differentiation (GO:0010832)
AllCancers	0.0362435	Regulation Of Leukocyte Cell-Cell Adhesion (GO:1903037)
AllCancers	0.0362435	Negative Regulation Of Intrinsic Apoptotic Signaling Pathway In Response To DNA Damage By P53 Class Mediator (GO:1902166)
AllCancers	0.0362435	Negative Regulation Of Mononuclear Cell Migration (GO:0071676)
AllCancers	0.0362435	Positive Regulation By Symbiont Of Entry Into Host (GO:0075294)
AllCancers	0.0362435	Positive Regulation Of Viral Entry Into Host Cell (GO:0046598)
AllCancers	0.0362435	Positive Regulation Of Cellular Process (GO:0048522)
AllCancers	0.0362435	Positive Regulation Of Protein Metabolic Process (GO:0051247)
AllCancers	0.0362435	Positive Regulation Of Macrophage Chemotaxis (GO:0010759)
AllCancers	0.0362435	Regulation Of Intrinsic Apoptotic Signaling Pathway In Response To DNA Damage By P53 Class Mediator (GO:1902165)
AllCancers	0.0362435	Positive Regulation Of T Cell Receptor Signaling Pathway (GO:0050862)
AllCancers	0.0362435	Negative Regulation Of DNA Damage Response, Signal Transduction By P53 Class Mediator (GO:0043518)
AllCancers	0.0362435	Regulation Of Nitric-Oxide Synthase Biosynthetic Process (GO:0051769)
AllCancers	0.0362435	Embryonic Hemopoiesis (GO:0035162)
AllCancers	0.0362435	Prostanoid Biosynthetic Process (GO:0046457)
AllCancers	0.0362435	Positive Regulation Of Heterotypic Cell-Cell Adhesion (GO:0034116)
AllCancers	0.0362435	Regulation Of Sensory Perception Of Pain (GO:0051930)
AllCancers	0.0362435	Regulation Of Integrin Activation (GO:0033623)
AllCancers	0.0362435	Regulation Of Leukocyte Activation (GO:0002694)
AllCancers	0.0362435	Regulation Of Macrophage Differentiation (GO:0045649)
AllCancers	0.0362435	Positive Regulation Of Response To Cytokine Stimulus (GO:0060760)
AllCancers	0.0362435	Positive Regulation Of Exosomal Secretion (GO:1903543)
AllCancers	0.0373239	B Cell Mediated Immunity (GO:0019724)
AllCancers	0.0373239	Positive Regulation Of Immunoglobulin Mediated Immune Response (GO:0002891)
AllCancers	0.0373239	Positive Regulation Of Cell Motility (GO:2000147)
AllCancers	0.0373239	Negative Regulation Of Intrinsic Apoptotic Signaling Pathway By P53 Class Mediator (GO:1902254)
AllCancers	0.0373239	Regulation Of Steroid Biosynthetic Process (GO:0050810)
AllCancers	0.0373239	Positive Regulation Of Myeloid Leukocyte Cytokine Production Involved In Immune Response (GO:0061081)
AllCancers	0.0373239	Prostaglandin Biosynthetic Process (GO:0001516)
AllCancers	0.0373239	Negative Regulation Of Insulin Secretion (GO:0046676)
AllCancers	0.0373239	Positive Regulation Of Macrophage Derived Foam Cell Differentiation (GO:0010744)
AllCancers	0.0373239	Positive Regulation Of Nitric-Oxide Synthase Activity (GO:0051000)
AllCancers	0.0373239	Negative Regulation Of Striated Muscle Cell Differentiation (GO:0051154)
AllCancers	0.0373239	Positive Regulation Of Cell Adhesion Mediated By Integrin (GO:0033630)
AllCancers	0.0373239	Positive Regulation Of Macrophage Migration (GO:1905523)
AllCancers	0.0373239	Regulation Of Exosomal Secretion (GO:1903541)
AllCancers	0.0373239	Negative Regulation Of Peptide Hormone Secretion (GO:0090278)
AllCancers	0.0373239	Positive Regulation Of Neutrophil Chemotaxis (GO:0090023)
AllCancers	0.0373239	Positive Regulation Of Osteoclast Differentiation (GO:0045672)
AllCancers	0.0373239	Negative Regulation Of Signal Transduction By P53 Class Mediator (GO:1901797)
AllCancers	0.0373239	Regulation Of Adaptive Immune Response (GO:0002819)
AllCancers	0.0389777	Regulation Of Granulocyte Chemotaxis (GO:0071622)
AllCancers	0.0390043	Positive Regulation Of Leukocyte Activation (GO:0002696)
AllCancers	0.0390043	Positive Regulation Of Antigen Receptor-Mediated Signaling Pathway (GO:0050857)
AllCancers	0.0390043	Negative Regulation Of B Cell Activation (GO:0050869)
AllCancers	0.0390043	Regulation Of Macrophage Chemotaxis (GO:0010758)
AllCancers	0.0390043	Ameboidal-Type Cell Migration (GO:0001667)
AllCancers	0.0390271	Positive Regulation Of Granulocyte Chemotaxis (GO:0071624)
AllCancers	0.0390271	Macrophage Differentiation (GO:0030225)
AllCancers	0.0390271	Positive Regulation Of Natural Killer Cell Mediated Cytotoxicity (GO:0045954)
AllCancers	0.0390271	Modulation By Symbiont Of Entry Into Host (GO:0052372)
AllCancers	0.0390271	Positive Regulation Of G2/M Transition Of Mitotic Cell Cycle (GO:0010971)
AllCancers	0.0396307	Regulation Of Mononuclear Cell Migration (GO:0071675)
AllCancers	0.0396307	Positive Regulation Of Viral Life Cycle (GO:1903902)
AllCancers	0.0396307	Postreplication Repair (GO:0006301)
AllCancers	0.0396307	Positive Regulation Of Signal Transduction (GO:0009967)
AllCancers	0.0396307	Translesion Synthesis (GO:0019985)
AllCancers	0.0396307	Positive Regulation Of Neutrophil Migration (GO:1902624)
AllCancers	0.0396307	Regulation Of Myotube Differentiation (GO:0010830)
AllCancers	0.0396307	Lymphocyte Activation Involved In Immune Response (GO:0002285)
AllCancers	0.0396307	Positive Regulation Of Cell Migration (GO:0030335)
AllCancers	0.0397149	Positive Regulation Of Natural Killer Cell Mediated Immunity (GO:0002717)
AllCancers	0.0397149	Regulation Of Heterotypic Cell-Cell Adhesion (GO:0034114)
AllCancers	0.0397149	Regulation Of Viral Life Cycle (GO:1903900)
AllCancers	0.0397149	Positive Regulation Of Cell Cycle G2/M Phase Transition (GO:1902751)
AllCancers	0.0397149	Regulation Of Cell Population Proliferation (GO:0042127)
AllCancers	0.0397149	Osteoclast Differentiation (GO:0030316)
AllCancers	0.0397149	Negative Regulation Of Intrinsic Apoptotic Signaling Pathway In Response To DNA Damage (GO:1902230)
AllCancers	0.0397149	Regulation Of Monocyte Chemotaxis (GO:0090025)
AllCancers	0.0397149	Regulation Of Neutrophil Chemotaxis (GO:0090022)
AllCancers	0.0409614	Positive Regulation Of Monooxygenase Activity (GO:0032770)
AllCancers	0.0412136	DNA Synthesis Involved In DNA Repair (GO:0000731)
AllCancers	0.0412136	T Cell Activation Involved In Immune Response (GO:0002286)
AllCancers	0.0412136	Regulation Of SMAD Protein Signal Transduction (GO:0060390)
AllCancers	0.0412136	Negative Regulation Of NIK/NF-kappaB Signaling (GO:1901223)
AllCancers	0.0414498	Hematopoietic Progenitor Cell Differentiation (GO:0002244)
AllCancers	0.0414498	Regulation Of DNA Damage Response, Signal Transduction By P53 Class Mediator (GO:0043516)
AllCancers	0.0414498	Regulation Of Nitric-Oxide Synthase Activity (GO:0050999)
AllCancers	0.0414498	Positive Regulation Of Fibroblast Proliferation (GO:0048146)
AllCancers	0.0425972	Chondrocyte Differentiation (GO:0002062)
AllCancers	0.0427831	Prostaglandin Metabolic Process (GO:0006693)
AllCancers	0.0427831	Mitotic G2 DNA Damage Checkpoint Signaling (GO:0007095)
AllCancers	0.0427831	Regulation Of Macrophage Derived Foam Cell Differentiation (GO:0010743)
AllCancers	0.0427831	Immunoglobulin Mediated Immune Response (GO:0016064)
AllCancers	0.0435669	Positive Regulation Of Leukocyte Migration (GO:0002687)
AllCancers	0.0435669	Regulation Of Macrophage Activation (GO:0043030)
AllCancers	0.04464	Regulation Of Natural Killer Cell Mediated Cytotoxicity (GO:0042269)
AllCancers	0.0450668	Positive Regulation Of Nitrogen Compound Metabolic Process (GO:0051173)
AllCancers	0.0450668	Positive Regulation Of Notch Signaling Pathway (GO:0045747)
AllCancers	0.0450668	Positive Regulation Of T Cell Mediated Cytotoxicity (GO:0001916)
AllCancers	0.0460983	Regulation Of T Cell Receptor Signaling Pathway (GO:0050856)
AllCancers	0.0467965	Macrophage Activation (GO:0042116)
AllCancers	0.0467965	Regulation Of G2/M Transition Of Mitotic Cell Cycle (GO:0010389)
AllCancers	0.0477939	Negative Regulation Of T Cell Proliferation (GO:0042130)
AllCancers	0.048777	Positive Regulation Of Exocytosis (GO:0045921)
Bladder	0.000427311	Monocyte Chemotaxis (GO:0002548)
Bladder	0.00531049	Eosinophil Chemotaxis (GO:0048245)
Bladder	0.00531049	Eosinophil Migration (GO:0072677)
Bladder	0.0108088	Lymphocyte Migration (GO:0072676)
Bladder	0.0108088	Lymphocyte Chemotaxis (GO:0048247)
Bladder	0.0108088	Inflammatory Response (GO:0006954)
Bladder	0.0108088	Chemokine-Mediated Signaling Pathway (GO:0070098)
Bladder	0.0108088	Cytokine-Mediated Signaling Pathway (GO:0019221)
Bladder	0.0108088	Cellular Response To Chemokine (GO:1990869)
Bladder	0.0121585	Cellular Response To Type II Interferon (GO:0071346)
Bladder	0.0121643	Neutrophil Chemotaxis (GO:0030593)
Bladder	0.0121643	Granulocyte Chemotaxis (GO:0071621)
Bladder	0.0121643	Neutrophil Migration (GO:1990266)
Bladder	0.0121643	Response To Type II Interferon (GO:0034341)
Bladder	0.0121643	Cellular Response To Interleukin-1 (GO:0071347)
Bladder	0.0125438	Response To Interleukin-1 (GO:0070555)
Bladder	0.0183283	Response To Tumor Necrosis Factor (GO:0034612)
Bladder	0.0183283	Adenylate Cyclase-Activating G Protein-Coupled Receptor Signaling Pathway (GO:0007189)
Bladder	0.0183283	Cellular Response To Tumor Necrosis Factor (GO:0071356)
Bladder	0.0183283	Regulation Of Extracellular Exosome Assembly (GO:1903551)
Bladder	0.0183283	Negative Regulation Of Meiotic Cell Cycle (GO:0051447)
Bladder	0.0183283	Notochord Development (GO:0030903)
Bladder	0.0183283	Enzyme-Linked Receptor Protein Signaling Pathway (GO:0007167)
Bladder	0.0219477	Intracellular Calcium Ion Homeostasis (GO:0006874)
Bladder	0.0265745	Regulation Of Urine Volume (GO:0035809)
Bladder	0.0266838	Adenylate Cyclase-Modulating G Protein-Coupled Receptor Signaling Pathway (GO:0007188)
Bladder	0.0266838	Receptor Guanylyl Cyclase Signaling Pathway (GO:0007168)
Bladder	0.0266838	cGMP Biosynthetic Process (GO:0006182)
Bladder	0.0268394	Interleukin-15-Mediated Signaling Pathway (GO:0035723)
Bladder	0.0268394	Cellular Response To Interleukin-15 (GO:0071350)
Bladder	0.0268394	Positive Regulation Of Hydrolase Activity (GO:0051345)
Bladder	0.0268394	Positive Regulation Of ERK1 And ERK2 Cascade (GO:0070374)
Bladder	0.0268394	Actin Crosslink Formation (GO:0051764)
Bladder	0.0268394	cGMP Metabolic Process (GO:0046068)
Bladder	0.0322277	Striated Muscle Cell Development (GO:0055002)
Bladder	0.0322277	Positive Regulation Of Exosomal Secretion (GO:1903543)
Bladder	0.0327009	Regulation Of GTPase Activity (GO:0043087)
Bladder	0.0327009	Regulation Of Systemic Arterial Blood Pressure (GO:0003073)
Bladder	0.0359556	Positive Regulation Of GTPase Activity (GO:0043547)
Bladder	0.0359556	Regulation Of Exosomal Secretion (GO:1903541)
Bladder	0.0359556	Regulation Of ERK1 And ERK2 Cascade (GO:0070372)
Bladder	0.0359556	Cyclic Nucleotide Biosynthetic Process (GO:0009190)
Bladder	0.0359556	Negative Regulation Of Reproductive Process (GO:2000242)
Bladder	0.0359556	Myoblast Differentiation (GO:0045445)
Bladder	0.0359556	Striated Muscle Cell Differentiation (GO:0051146)
Bladder	0.0359556	Regulation Of Meiotic Cell Cycle (GO:0051445)
Bladder	0.0431896	Regulation Of Actin Cytoskeleton Reorganization (GO:2000249)
Bladder	0.0431896	Transmembrane Receptor Protein Tyrosine Kinase Signaling Pathway (GO:0007169)
Bladder	0.0437886	Regulation Of Vasoconstriction (GO:0019229)
Bladder	0.0445478	Positive Regulation Of Cytosolic Calcium Ion Concentration Involved In Phospholipase C-activating G Protein-Coupled Signaling Pathway (GO:0051482)
Bladder	0.045276	Regulation Of Bone Resorption (GO:0045124)
Bladder	0.046099	Cellular Response To Cytokine Stimulus (GO:0071345)
Bladder	0.046099	Positive Regulation Of MAPK Cascade (GO:0043410)
Bladder	0.0476608	Muscle Cell Development (GO:0055001)
Bladder	0.0476608	Actin Filament Bundle Assembly (GO:0051017)
Bladder	0.0476608	Actin Filament Bundle Organization (GO:0061572)
Bladder	0.0476608	Positive Regulation Of Small Molecule Metabolic Process (GO:0062013)
Breast	0.00152374	Positive Regulation Of Cell Population Proliferation (GO:0008284)
Breast	0.00152374	Embryonic Hemopoiesis (GO:0035162)
Breast	0.00152374	Positive Regulation Of Cellular Process (GO:0048522)
Breast	0.00152374	Hemopoiesis (GO:0030097)
Breast	0.00397124	Regulation Of Cell Population Proliferation (GO:0042127)
Breast	0.014223	Positive Regulation Of Tyrosine Phosphorylation Of STAT Protein (GO:0042531)
Breast	0.017002	Regulation Of Tyrosine Phosphorylation Of STAT Protein (GO:0042509)
Breast	0.0208192	Embryonic Organ Development (GO:0048568)
Breast	0.0418674	Positive Regulation Of Peptidyl-Tyrosine Phosphorylation (GO:0050731)
Breast	0.0418674	Positive Regulation Of Steroid Metabolic Process (GO:0045940)
Breast	0.0418674	Positive Regulation Of Steroid Biosynthetic Process (GO:0010893)
Breast	0.0418674	Glycoside Catabolic Process (GO:0016139)
Breast	0.0418674	Angiotensin Maturation (GO:0002003)
Breast	0.0418674	Regulation Of Angiotensin Levels In Blood (GO:0002002)
Breast	0.0418674	Tyrosine Phosphorylation Of STAT Protein (GO:0007260)
Breast	0.0418674	B Cell Homeostasis (GO:0001782)
Breast	0.0418674	Positive Regulation Of Tissue Remodeling (GO:0034105)
Breast	0.0418674	Negative Regulation Of B Cell Proliferation (GO:0030889)
Breast	0.0418674	Interleukin-15-Mediated Signaling Pathway (GO:0035723)
Breast	0.0418674	Cellular Response To Interleukin-15 (GO:0071350)
Breast	0.0443755	Granulocyte Activation (GO:0036230)
Breast	0.0443755	Sphingoid Biosynthetic Process (GO:0046520)
Breast	0.0443755	Sphingosine Biosynthetic Process (GO:0046512)
Breast	0.0443755	Aminoglycan Catabolic Process (GO:0006026)
Breast	0.0443755	Negative Regulation Of Protein Processing (GO:0010955)
Breast	0.0443755	Sphingolipid Catabolic Process (GO:0030149)
Breast	0.0443755	Glycosaminoglycan Catabolic Process (GO:0006027)
Breast	0.0443755	Ceramide Catabolic Process (GO:0046514)
Breast	0.0443755	Regulation Of Steroid Biosynthetic Process (GO:0050810)
Breast	0.0443755	Regulation Of Plasminogen Activation (GO:0010755)
Breast	0.0443755	Diol Biosynthetic Process (GO:0034312)
Breast	0.0443755	Regulation Of Hematopoietic Progenitor Cell Differentiation (GO:1901532)
Breast	0.0453134	Neutrophil Activation (GO:0042119)
Breast	0.0453134	Sphingosine Metabolic Process (GO:0006670)
Breast	0.0453134	Regulation Of Tissue Remodeling (GO:0034103)
Breast	0.046097	Negative Regulation Of B Cell Activation (GO:0050869)
Breast	0.046097	Cytokine-Mediated Signaling Pathway (GO:0019221)
Breast	0.046097	Macrophage Differentiation (GO:0030225)
Colorectal	0.0440328	Endothelial Cell Migration (GO:0043542)
Colorectal	0.0440328	Regulation Of Phagocytosis (GO:0050764)
Colorectal	0.0440328	Regulation Of Cell Population Proliferation (GO:0042127)
Colorectal	0.0440328	Negative Regulation Of Transmembrane Receptor Protein Serine/Threonine Kinase Signaling Pathway (GO:0090101)
Colorectal	0.0440328	Protection From Natural Killer Cell Mediated Cytotoxicity (GO:0042270)
Colorectal	0.0440328	Type B Pancreatic Cell Proliferation (GO:0044342)
Colorectal	0.0440328	Regulation Of Entry Of Bacterium Into Host Cell (GO:2000535)
Colorectal	0.0440328	Negative Regulation Of Low-Density Lipoprotein Receptor Activity (GO:1905598)
Colorectal	0.0440328	Positive Regulation Of Natural Killer Cell Cytokine Production (GO:0002729)
Colorectal	0.0440328	Receptor-Mediated Virion Attachment To Host Cell (GO:0046813)
Colorectal	0.0440328	Regulation Of Natural Killer Cell Cytokine Production (GO:0002727)
Colorectal	0.0440328	Smooth Muscle Cell Migration (GO:0014909)
Colorectal	0.0440328	Positive Regulation Of Cell Population Proliferation (GO:0008284)
Colorectal	0.0440328	Regulation Of Transforming Growth Factor Beta Activation (GO:1901388)
Colorectal	0.0440328	Positive Regulation Of Natural Killer Cell Proliferation (GO:0032819)
Colorectal	0.0440328	Regulation Of Lipoprotein Metabolic Process (GO:0050746)
Colorectal	0.0440328	Positive Regulation Of CD8-positive, Alpha-Beta T Cell Activation (GO:2001187)
Colorectal	0.0440328	Regulation Of CD8-positive, Alpha-Beta T Cell Proliferation (GO:2000564)
Colorectal	0.0440328	Complement Activation, Lectin Pathway (GO:0001867)
Colorectal	0.0440328	Negative Regulation Of Extracellular Matrix Organization (GO:1903054)
Colorectal	0.0440328	Negative Regulation Of Lipid Localization (GO:1905953)
Colorectal	0.0440328	Granulocyte Migration (GO:0097530)
Colorectal	0.0440328	Regulation Of CD8-positive, Alpha-Beta T Cell Activation (GO:2001185)
Colorectal	0.0440328	Muscle Cell Migration (GO:0014812)
Colorectal	0.0440328	Regulation Of Natural Killer Cell Proliferation (GO:0032817)
Colorectal	0.0440328	Regulation Of Cell-Cell Adhesion Mediated By Integrin (GO:0033632)
Colorectal	0.0440328	Positive Regulation Of Interleukin-13 Production (GO:0032736)
Colorectal	0.0440328	Cellular Response To Interleukin-15 (GO:0071350)
Colorectal	0.0440328	Negative Regulation Of Natural Killer Cell Mediated Immunity (GO:0002716)
Colorectal	0.0440328	Receptor-Mediated Endocytosis Of Virus By Host Cell (GO:0019065)
Colorectal	0.0440328	Regulation Of Lipid Transport (GO:0032368)
Colorectal	0.0440328	Interleukin-15-Mediated Signaling Pathway (GO:0035723)
Colorectal	0.0440328	Epithelial Cell-Cell Adhesion (GO:0090136)
Colorectal	0.0440328	Negative Regulation Of Leukocyte Chemotaxis (GO:0002689)
Colorectal	0.0440328	Negative Regulation Of Myotube Differentiation (GO:0010832)
Colorectal	0.0440328	Negative Regulation Of Macrophage Derived Foam Cell Differentiation (GO:0010745)
Colorectal	0.0440328	Negative Regulation Of Mononuclear Cell Migration (GO:0071676)
Colorectal	0.0440328	Positive Regulation Of Cellular Process (GO:0048522)
Colorectal	0.0440328	Antigen Processing And Presentation Of Endogenous Peptide Antigen Via MHC Class I Via ER Pathway (GO:0002484)
Colorectal	0.0440328	Antigen Processing And Presentation Of Endogenous Peptide Antigen Via MHC Class I Via ER Pathway, TAP-independent (GO:0002486)
Colorectal	0.0440328	Antigen Processing And Presentation Of Endogenous Peptide Antigen Via MHC Class Ib (GO:0002476)
Colorectal	0.0440328	Antigen Processing And Presentation Of Peptide Antigen Via MHC Class Ib (GO:0002428)
Colorectal	0.0440328	Defense Response To Bacterium (GO:0042742)
Colorectal	0.0440328	Negative Regulation Of Cell Differentiation (GO:0045596)
Colorectal	0.0440328	Negative Regulation Of Leukocyte Mediated Cytotoxicity (GO:0001911)
Colorectal	0.0440328	Regulation Of Sensory Perception Of Pain (GO:0051930)
Colorectal	0.0440328	Regulation Of Extracellular Matrix Disassembly (GO:0010715)
Colorectal	0.0442854	Regulation Of Interleukin-13 Production (GO:0032656)
Colorectal	0.0442854	Alpha-Beta T Cell Activation (GO:0046631)
Colorectal	0.0442854	Extrinsic Apoptotic Signaling Pathway In Absence Of Ligand (GO:0097192)
Colorectal	0.0442854	Negative Regulation Of Natural Killer Cell Mediated Cytotoxicity (GO:0045953)
Colorectal	0.0442854	Regulation Of Transforming Growth Factor Beta Production (GO:0071634)
Colorectal	0.0442854	Negative Regulation Of Insulin Secretion (GO:0046676)
Colorectal	0.0442854	Positive Regulation Of Alpha-Beta T Cell Proliferation (GO:0046641)
Colorectal	0.0442854	Negative Regulation Of Striated Muscle Cell Differentiation (GO:0051154)
Colorectal	0.0442854	Positive Regulation Of Small GTPase Mediated Signal Transduction (GO:0051057)
Colorectal	0.0442854	Positive Regulation Of Interleukin-4 Production (GO:0032753)
Colorectal	0.0442854	Negative Regulation Of Lipid Storage (GO:0010888)
Colorectal	0.0442854	Positive Regulation Of Natural Killer Cell Activation (GO:0032816)
Colorectal	0.0442854	Negative Regulation Of Peptide Hormone Secretion (GO:0090278)
Colorectal	0.0459633	Positive Regulation Of Alpha-Beta T Cell Activation (GO:0046635)
Colorectal	0.0475855	Ameboidal-Type Cell Migration (GO:0001667)
Colorectal	0.047642	Positive Regulation Of Natural Killer Cell Mediated Cytotoxicity (GO:0045954)
Colorectal	0.047642	Regulation Of Lipid Storage (GO:0010883)
Colorectal	0.047642	Antigen Processing And Presentation Of Endogenous Peptide Antigen (GO:0002483)
Colorectal	0.0495236	Positive Regulation Of Signal Transduction (GO:0009967)
Colorectal	0.0498425	Regulation Of Interleukin-4 Production (GO:0032673)
Colorectal	0.0498425	Regulation Of Myotube Differentiation (GO:0010830)
Kidney	0.00913745	Regulation Of Insulin-Like Growth Factor Receptor Signaling Pathway (GO:0043567)
Kidney	0.00913745	Regulation Of Catabolic Process (GO:0009894)
Kidney	0.0174493	Negative Regulation Of Smooth Muscle Cell Proliferation (GO:0048662)
Kidney	0.0437842	Embryonic Organ Development (GO:0048568)
Kidney	0.0437842	Negative Regulation Of Cell Population Proliferation (GO:0008285)
Kidney	0.0437842	Negative Regulation Of Canonical Wnt Signaling Pathway (GO:0090090)
Kidney	0.0437842	Regulation Of Circadian Sleep/Wake Cycle (GO:0042749)
Kidney	0.0437842	Regulation Of Circadian Sleep/Wake Cycle, Sleep (GO:0045187)
Kidney	0.0437842	Regulation Of Lysosome Organization (GO:1905671)
Kidney	0.0437842	Aminophospholipid Transport (GO:0015917)
Kidney	0.0437842	Negative Regulation Of Meiotic Cell Cycle (GO:0051447)
Kidney	0.0437842	Negative Regulation Of Monocyte Chemotaxis (GO:0090027)
Kidney	0.0437842	Notochord Development (GO:0030903)
Kidney	0.0487631	Maintenance Of Protein Location In Extracellular Region (GO:0071694)
Kidney	0.0487631	Negative Regulation Of Wnt Signaling Pathway (GO:0030178)
Leukaemia	6.326720266188425e-05	Positive Regulation Of Myeloid Leukocyte Cytokine Production Involved In Immune Response (GO:0061081)
Leukaemia	0.000194807	T Cell Activation (GO:0042110)
Leukaemia	0.0127994	Positive Regulation Of Peptidyl-Tyrosine Phosphorylation (GO:0050731)
Leukaemia	0.0164411	Positive Regulation Of B Cell Proliferation (GO:0030890)
Leukaemia	0.0164411	Regulation Of Cell Migration (GO:0030334)
Leukaemia	0.0243197	Regulation Of B Cell Proliferation (GO:0030888)
Leukaemia	0.0243197	Erythrocyte Differentiation (GO:0030218)
Leukaemia	0.0243197	Positive Regulation Of B Cell Activation (GO:0050871)
Leukaemia	0.0243197	Positive Regulation Of Tyrosine Phosphorylation Of STAT Protein (GO:0042531)
Leukaemia	0.0243197	Myeloid Cell Differentiation (GO:0030099)
Leukaemia	0.0243197	Cytokine-Mediated Signaling Pathway (GO:0019221)
Leukaemia	0.0243197	Positive Regulation Of Proteolysis (GO:0045862)
Leukaemia	0.0272196	Regulation Of Tyrosine Phosphorylation Of STAT Protein (GO:0042509)
Leukaemia	0.03095	Positive Regulation Of Lymphocyte Proliferation (GO:0050671)
Leukaemia	0.03095	Positive Regulation Of MAPK Cascade (GO:0043410)
Leukaemia	0.03095	Regulation Of T Cell Proliferation (GO:0042129)
Leukaemia	0.0399455	Regulation Of Cell Population Proliferation (GO:0042127)
Leukaemia	0.0399455	Positive Regulation Of Cellular Component Biogenesis (GO:0044089)
Leukaemia	0.0400069	Positive Regulation Of Protein Serine/Threonine Kinase Activity (GO:0071902)
Leukaemia	0.0400069	Cellular Response To Tumor Necrosis Factor (GO:0071356)
Leukaemia	0.0400069	Positive Regulation Of Killing Of Cells Of Another Organism (GO:0051712)
Leukaemia	0.0400069	Regulation Of Extracellular Exosome Assembly (GO:1903551)
Leukaemia	0.0400069	Positive Regulation Of Mitochondrial Membrane Potential (GO:0010918)
Leukaemia	0.0400069	Negative Regulation Of Myeloid Cell Apoptotic Process (GO:0033033)
Leukaemia	0.0400069	Regulation Of Type 2 Immune Response (GO:0002828)
Leukaemia	0.0400069	Regulation Of Monoatomic Anion Transport (GO:0044070)
Leukaemia	0.0400069	Positive Regulation Of Vascular Associated Smooth Muscle Cell Differentiation (GO:1905065)
Leukaemia	0.0400069	Leukocyte Apoptotic Process (GO:0071887)
Leukaemia	0.0400069	Negative Regulation Of Cell Motility (GO:2000146)
Leukaemia	0.0400069	Regulation Of Prostaglandin Biosynthetic Process (GO:0031392)
Leukaemia	0.0400069	Cellular Hyperosmotic Response (GO:0071474)
Leukaemia	0.0400069	Regulation Of Vascular Associated Smooth Muscle Cell Differentiation (GO:1905063)
Leukaemia	0.0400069	Positive Regulation Of Cell Killing (GO:0031343)
Leukaemia	0.0400069	Positive Regulation Of Unsaturated Fatty Acid Biosynthetic Process (GO:2001280)
Leukaemia	0.0400069	Positive Regulation Of Cell Population Proliferation (GO:0008284)
Leukaemia	0.0400069	Regulation Of Extracellular Matrix Constituent Secretion (GO:0003330)
Leukaemia	0.0400069	Positive Regulation Of Membrane Potential (GO:0045838)
Leukaemia	0.0400069	Positive Regulation Of Oligodendrocyte Differentiation (GO:0048714)
Leukaemia	0.0400069	T-helper 17 Cell Lineage Commitment (GO:0072540)
Leukaemia	0.0400069	Hyperosmotic Response (GO:0006972)
Leukaemia	0.0400069	Positive Regulation Of Calcium Ion Import (GO:0090280)
Leukaemia	0.0400069	Positive Regulation Of Macrophage Cytokine Production (GO:0060907)
Leukaemia	0.0400069	T-helper 17 Cell Differentiation (GO:0072539)
Leukaemia	0.0400069	Regulation Of RNA Biosynthetic Process (GO:2001141)
Leukaemia	0.0400069	Detection Of Mechanical Stimulus Involved In Sensory Perception Of Sound (GO:0050910)
Leukaemia	0.0400069	Positive Regulation Of Dendritic Cell Cytokine Production (GO:0002732)
Leukaemia	0.0400069	Negative Regulation Of Cell Migration (GO:0030336)
Leukaemia	0.0400069	Negative Regulation Of Extracellular Matrix Organization (GO:1903054)
Leukaemia	0.0400069	Positive Regulation Of Monocyte Differentiation (GO:0045657)
Leukaemia	0.0400069	Regulation Of Actin Filament-Based Movement (GO:1903115)
Leukaemia	0.0400069	Mast Cell Activation Involved In Immune Response (GO:0002279)
Leukaemia	0.0400069	Mast Cell Degranulation (GO:0043303)
Leukaemia	0.0400069	Megakaryocyte Development (GO:0035855)
Leukaemia	0.0400069	Positive Regulation Of Nitric-Oxide Synthase Biosynthetic Process (GO:0051770)
Leukaemia	0.0400069	T-helper Cell Lineage Commitment (GO:0002295)
Leukaemia	0.0400069	Receptor-Mediated Endocytosis Of Virus By Host Cell (GO:0019065)
Leukaemia	0.0400069	Nucleoside Triphosphate Metabolic Process (GO:0009141)
Leukaemia	0.0400069	Positive Regulation Of ERK1 And ERK2 Cascade (GO:0070374)
Leukaemia	0.0400069	Epithelial Cell-Cell Adhesion (GO:0090136)
Leukaemia	0.0400069	Mast Cell Mediated Immunity (GO:0002448)
Leukaemia	0.0400069	Melanocyte Differentiation (GO:0030318)
Leukaemia	0.0400069	Positive Regulation Of Myelination (GO:0031643)
Leukaemia	0.0400069	Cellular Response To Thyroid Hormone Stimulus (GO:0097067)
Leukaemia	0.0400069	Regulation Of T Cell Mediated Immunity (GO:0002709)
Leukaemia	0.0400069	Digestive System Development (GO:0055123)
Leukaemia	0.0400069	Regulation Of Phospholipase C Activity (GO:1900274)
Leukaemia	0.0400069	Epithelial Cell Morphogenesis (GO:0003382)
Leukaemia	0.0400069	Negative Regulation Of Intrinsic Apoptotic Signaling Pathway In Response To DNA Damage By P53 Class Mediator (GO:1902166)
Leukaemia	0.0400069	Positive Regulation By Symbiont Of Entry Into Host (GO:0075294)
Leukaemia	0.0400069	Response To Thyroid Hormone (GO:0097066)
Leukaemia	0.0400069	Positive Regulation Of Viral Entry Into Host Cell (GO:0046598)
Leukaemia	0.0400069	Positive Regulation Of Cellular Process (GO:0048522)
Leukaemia	0.0400069	Negative Regulation Of Neuroinflammatory Response (GO:0150079)
Leukaemia	0.0400069	Regulation Of Intrinsic Apoptotic Signaling Pathway In Response To DNA Damage By P53 Class Mediator (GO:1902165)
Leukaemia	0.0400069	Regulation Of Macrophage Cytokine Production (GO:0010935)
Leukaemia	0.0400069	Immune Response-Regulating Cell Surface Receptor Signaling Pathway (GO:0002768)
Leukaemia	0.0400069	Negative Regulation Of DNA Damage Response, Signal Transduction By P53 Class Mediator (GO:0043518)
Leukaemia	0.0400069	Regulation Of Nitric-Oxide Synthase Biosynthetic Process (GO:0051769)
Leukaemia	0.0400069	Embryonic Hemopoiesis (GO:0035162)
Leukaemia	0.0400069	Regulation Of MAPK Cascade (GO:0043408)
Leukaemia	0.0400069	Prostanoid Biosynthetic Process (GO:0046457)
Leukaemia	0.0400069	Positive Regulation Of Membrane Protein Ectodomain Proteolysis (GO:0051044)
Leukaemia	0.0400069	T Cell Proliferation (GO:0042098)
Leukaemia	0.0400069	Regulation Of Leukocyte Activation (GO:0002694)
Leukaemia	0.0400069	Positive Regulation Of Response To Cytokine Stimulus (GO:0060760)
Leukaemia	0.0400069	Detection Of Mechanical Stimulus Involved In Sensory Perception (GO:0050974)
Leukaemia	0.0400069	Positive Regulation Of Exosomal Secretion (GO:1903543)
Leukaemia	0.0413633	B Cell Mediated Immunity (GO:0019724)
Leukaemia	0.0413633	Regulation Of Monocyte Differentiation (GO:0045655)
Leukaemia	0.0413633	Negative Regulation Of Cation Transmembrane Transport (GO:1904063)
Leukaemia	0.0413633	Positive Regulation Of Cell Motility (GO:2000147)
Leukaemia	0.0413633	Negative Regulation Of Intrinsic Apoptotic Signaling Pathway By P53 Class Mediator (GO:1902254)
Leukaemia	0.0413633	Glycoprotein Catabolic Process (GO:0006516)
Leukaemia	0.0413633	Prostaglandin Biosynthetic Process (GO:0001516)
Leukaemia	0.0413633	Positive Regulation Of Glial Cell Differentiation (GO:0045687)
Leukaemia	0.0413633	Megakaryocyte Differentiation (GO:0030219)
Leukaemia	0.0413633	Positive Regulation Of Nitric-Oxide Synthase Activity (GO:0051000)
Leukaemia	0.0413633	Negative Regulation Of Calcium Ion Transport (GO:0051926)
Leukaemia	0.0413633	Inflammatory Response (GO:0006954)
Leukaemia	0.0413633	Protein Autoprocessing (GO:0016540)
Leukaemia	0.0413633	Regulation Of Exosomal Secretion (GO:1903541)
Leukaemia	0.0413633	Negative Regulation Of Monoatomic Ion Transport (GO:0043271)
Leukaemia	0.0413633	Positive Regulation Of Nervous System Process (GO:0031646)
Leukaemia	0.0413633	Positive Regulation Of Neutrophil Chemotaxis (GO:0090023)
Leukaemia	0.0413633	Regulation Of Lymphocyte Proliferation (GO:0050670)
Leukaemia	0.0413633	Negative Regulation Of Signal Transduction By P53 Class Mediator (GO:1901797)
Leukaemia	0.0413633	Regulation Of T Cell Cytokine Production (GO:0002724)
Leukaemia	0.0413633	Regulation Of Oligodendrocyte Differentiation (GO:0048713)
Leukaemia	0.0413633	Regulation Of Inflammatory Response (GO:0050727)
Leukaemia	0.0413633	Regulation Of ERK1 And ERK2 Cascade (GO:0070372)
Leukaemia	0.0413633	Positive Regulation Of Axon Extension (GO:0045773)
Leukaemia	0.0413633	Negative Regulation Of Axon Extension Involved In Axon Guidance (GO:0048843)
Leukaemia	0.0413633	Regulation Of Neuroinflammatory Response (GO:0150077)
Leukaemia	0.0413633	Negative Regulation Of Calcium Ion Transmembrane Transport (GO:1903170)
Leukaemia	0.0420497	Pulmonary Valve Development (GO:0003177)
Leukaemia	0.0420497	Positive Regulation Of Phospholipase Activity (GO:0010518)
Leukaemia	0.0420497	Regulation Of Calcium Ion Import (GO:0090279)
Leukaemia	0.0420497	Endothelial Cell Development (GO:0001885)
Leukaemia	0.0430425	Positive Regulation Of Granulocyte Chemotaxis (GO:0071624)
Leukaemia	0.0430425	Positive Regulation Of Natural Killer Cell Mediated Cytotoxicity (GO:0045954)
Leukaemia	0.0430425	Regulation Of Membrane Protein Ectodomain Proteolysis (GO:0051043)
Leukaemia	0.0446921	Positive Regulation Of Viral Life Cycle (GO:1903902)
Leukaemia	0.0446921	Positive Regulation Of Signal Transduction (GO:0009967)
Leukaemia	0.0451459	Positive Regulation Of Neutrophil Migration (GO:1902624)
Leukaemia	0.0451459	Regulation Of Axon Extension Involved In Axon Guidance (GO:0048841)
Leukaemia	0.0451459	Lymphocyte Activation Involved In Immune Response (GO:0002285)
Leukaemia	0.0451459	Positive Regulation Of Cell Migration (GO:0030335)
Leukaemia	0.045276	Regulation Of Cytokine Production Involved In Immune Response (GO:0002718)
Leukaemia	0.045276	Positive Regulation Of Interleukin-17 Production (GO:0032740)
Leukaemia	0.045276	Negative Regulation Of Ion Transmembrane Transporter Activity (GO:0032413)
Leukaemia	0.045276	Positive Regulation Of Natural Killer Cell Mediated Immunity (GO:0002717)
Leukaemia	0.045276	Negative Regulation Of Intrinsic Apoptotic Signaling Pathway In Response To DNA Damage (GO:1902230)
Leukaemia	0.045276	Positive Regulation Of Peptidase Activity (GO:0010952)
Leukaemia	0.045276	Regulation Of Myelination (GO:0031641)
Leukaemia	0.045276	Regulation Of Neutrophil Chemotaxis (GO:0090022)
Leukaemia	0.045276	Lamellipodium Assembly (GO:0030032)
Leukaemia	0.045276	Fc Receptor Signaling Pathway (GO:0038093)
Leukaemia	0.045276	Positive Regulation Of Monooxygenase Activity (GO:0032770)
Leukaemia	0.045276	Positive Regulation Of Phosphatidylinositol 3-Kinase Activity (GO:0043552)
Leukaemia	0.045276	Antigen Processing And Presentation Of Exogenous Peptide Antigen Via MHC Class II (GO:0019886)
Leukaemia	0.045276	Regulation Of Cardiac Muscle Cell Contraction (GO:0086004)
Leukaemia	0.045276	T Cell Activation Involved In Immune Response (GO:0002286)
Leukaemia	0.045276	Regulation Of Immunoglobulin Production (GO:0002637)
Leukaemia	0.045276	Myeloid Cell Development (GO:0061515)
Leukaemia	0.045276	Regulation Of Peptidase Activity (GO:0052547)
Leukaemia	0.045276	Cellular Response To Osmotic Stress (GO:0071470)
Leukaemia	0.045276	Hematopoietic Progenitor Cell Differentiation (GO:0002244)
Leukaemia	0.045276	Regulation Of DNA Damage Response, Signal Transduction By P53 Class Mediator (GO:0043516)
Leukaemia	0.045276	Antigen Processing And Presentation Of Peptide Antigen Via MHC Class II (GO:0002495)
Leukaemia	0.045276	Regulation Of Monoatomic Ion Transport (GO:0043269)
Leukaemia	0.045276	Negative Regulation Of Cation Channel Activity (GO:2001258)
Leukaemia	0.045276	Regulation Of Nitric-Oxide Synthase Activity (GO:0050999)
Leukaemia	0.045276	Positive Regulation Of Fibroblast Proliferation (GO:0048146)
Leukaemia	0.0463553	Positive Regulation Of Calcium Ion Transport (GO:0051928)
Leukaemia	0.0463553	Cellular Response To Cytokine Stimulus (GO:0071345)
Leukaemia	0.0463553	Prostaglandin Metabolic Process (GO:0006693)
Leukaemia	0.0463553	Positive Regulation Of Lipid Kinase Activity (GO:0090218)
Leukaemia	0.0463553	Immunoglobulin Mediated Immune Response (GO:0016064)
Leukaemia	0.0463553	Negative Regulation Of Axon Extension (GO:0030517)
Leukaemia	0.0463553	Lamellipodium Organization (GO:0097581)
Leukaemia	0.0467159	Negative Chemotaxis (GO:0050919)
Leukaemia	0.0467159	Regulation Of Macrophage Activation (GO:0043030)
Leukaemia	0.0467159	Antigen Processing And Presentation Of Exogenous Peptide Antigen (GO:0002478)
Leukaemia	0.0467159	Negative Regulation Of Chemotaxis (GO:0050922)
Leukaemia	0.0471361	Positive Regulation Of Cytokine Production (GO:0001819)
Leukaemia	0.0473401	Mesenchymal Cell Migration (GO:0090497)
Leukaemia	0.0473401	Regulation Of Natural Killer Cell Mediated Cytotoxicity (GO:0042269)
Leukaemia	0.0482248	Negative Regulation Of Epithelial Cell Migration (GO:0010633)
Leukaemia	0.0482248	Positive Regulation Of Cytokine Production Involved In Immune Response (GO:0002720)
Leukaemia	0.0485205	Positive Regulation Of Immunoglobulin Production (GO:0002639)
Leukaemia	0.0485205	Regulation Of Interleukin-17 Production (GO:0032660)
Leukaemia	0.0485205	Semaphorin-Plexin Signaling Pathway (GO:0071526)
Leukaemia	0.0485205	Regulation Of Phosphatidylinositol 3-Kinase Activity (GO:0043551)
Leukaemia	0.049079	Macrophage Activation (GO:0042116)
Leukaemia	0.049079	Regulation Of Axon Extension (GO:0030516)
Leukaemia	0.049079	Regulation Of Cardiac Muscle Contraction (GO:0055117)
Leukaemia	0.0496179	Positive Regulation Of Phospholipase C Activity (GO:0010863)
Leukaemia	0.0496179	Negative Regulation Of T Cell Proliferation (GO:0042130)
Leukaemia	0.0496179	Neural Crest Cell Migration (GO:0001755)
Leukaemia	0.0498641	Negative Regulation Of Endothelial Cell Migration (GO:0010596)
Leukaemia	0.0498641	Positive Regulation Of Receptor Signaling Pathway Via JAK-STAT (GO:0046427)
Leukaemia	0.0498641	Positive Regulation Of Receptor Signaling Pathway Via STAT (GO:1904894)
Leukaemia	0.0498641	Positive Regulation Of Exocytosis (GO:0045921)
Lung	0.0434439	Regulation Of Bone Resorption (GO:0045124)
Lung	0.0434439	Transforming Growth Factor Beta Receptor Signaling Pathway (GO:0007179)
Lung	0.0434439	Embryonic Organ Development (GO:0048568)
Lung	0.0434439	Regulation Of Interleukin-8 Production (GO:0032677)
Lung	0.0434439	Cellular Response To Transforming Growth Factor Beta Stimulus (GO:0071560)
Lung	0.0434439	Positive Regulation Of Inflammatory Response (GO:0050729)
Lung	0.0434439	Glomerulus Vasculature Development (GO:0072012)
Lung	0.0434439	Regulation Of Glucagon Secretion (GO:0070092)
Lung	0.0434439	Regulation Of Interleukin-1-Mediated Signaling Pathway (GO:2000659)
Lung	0.0434439	Inflammatory Response To Wounding (GO:0090594)
Lung	0.0434439	Response To Peptidoglycan (GO:0032494)
Lung	0.0434439	Response To Testosterone (GO:0033574)
Lung	0.0434439	Detection Of Molecule Of Bacterial Origin (GO:0032490)
Lung	0.0434439	Regulation Of Apoptotic DNA Fragmentation (GO:1902510)
Lung	0.0434439	Notochord Development (GO:0030903)
Lung	0.0434439	Leukocyte Apoptotic Process (GO:0071887)
Lung	0.0434439	Transmembrane Receptor Protein Serine/Threonine Kinase Signaling Pathway (GO:0007178)
Lung	0.0434439	Positive Regulation Of Gliogenesis (GO:0014015)
Lung	0.0434439	Negative Regulation Of miRNA Processing (GO:1903799)
Lung	0.0434439	Positive Regulation Of Leukocyte Differentiation (GO:1902107)
Lung	0.0434439	T-helper 17 Cell Lineage Commitment (GO:0072540)
Lung	0.0434439	Positive Regulation Of T-helper 2 Cell Cytokine Production (GO:2000553)
Lung	0.0434439	Myeloid Leukocyte Mediated Immunity (GO:0002444)
Lung	0.0434439	Regulation Of Mesenchymal Stem Cell Differentiation (GO:2000739)
Lung	0.0434439	Sialylation (GO:0097503)
Lung	0.0434439	Positive Regulation Of Extracellular Matrix Disassembly (GO:0090091)
Lung	0.0434439	Regulation Of Glial Cell Proliferation (GO:0060251)
Lung	0.0434439	T-helper 17 Cell Differentiation (GO:0072539)
Lung	0.0434439	Response To Vitamin (GO:0033273)
Lung	0.0434439	Response To Vitamin D (GO:0033280)
Lung	0.0434439	Positive Regulation Of Intracellular Signal Transduction (GO:1902533)
Lung	0.0434439	Negative Regulation Of Lipid Localization (GO:1905953)
Lung	0.0434439	Amino Sugar Metabolic Process (GO:0006040)
Lung	0.0434439	Neuron Projection Regeneration (GO:0031102)
Lung	0.0434439	Negative Regulation Of Bone Resorption (GO:0045779)
Lung	0.0434439	Regulation Of Dendritic Cell Differentiation (GO:2001198)
Lung	0.0434439	N-acetylneuraminate Metabolic Process (GO:0006054)
Lung	0.0434439	T-helper Cell Lineage Commitment (GO:0002295)
Lung	0.0434439	Response To Corticosteroid (GO:0031960)
Lung	0.0434439	Positive Regulation Of Bone Resorption (GO:0045780)
Lung	0.0434439	Regulation Of T-helper 2 Cell Cytokine Production (GO:2000551)
Lung	0.0434439	Negative Regulation Of Cytokine Production (GO:0001818)
Lung	0.0434439	Positive Regulation Of Platelet Aggregation (GO:1901731)
Lung	0.0434439	Regulation Of Astrocyte Differentiation (GO:0048710)
Lung	0.0434439	Negative Regulation Of Bone Remodeling (GO:0046851)
Lung	0.0434439	Regulation Of Cell Activation (GO:0050865)
Lung	0.0434439	Neuron Projection Development (GO:0031175)
Lung	0.0434439	Steroid Catabolic Process (GO:0006706)
Lung	0.0434439	Positive Regulation By Symbiont Of Entry Into Host (GO:0075294)
Lung	0.0434439	Positive Regulation Of Neuroinflammatory Response (GO:0150078)
Lung	0.0434439	Regulation Of Leukocyte Adhesion To Vascular Endothelial Cell (GO:1904994)
Lung	0.0434439	Detection Of Bacterium (GO:0016045)
Lung	0.0434439	Neutrophil Mediated Immunity (GO:0002446)
Lung	0.0434439	Positive Regulation Of Viral Entry Into Host Cell (GO:0046598)
Lung	0.0434439	Mature B Cell Differentiation Involved In Immune Response (GO:0002313)
Lung	0.0434439	Acute-Phase Response (GO:0006953)
Lung	0.0434439	Interleukin-6-Mediated Signaling Pathway (GO:0070102)
Lung	0.0434439	Positive Regulation Of Type 2 Immune Response (GO:0002830)
Lung	0.0434439	Embryonic Hemopoiesis (GO:0035162)
Lung	0.0437999	Regulation Of MAPK Cascade (GO:0043408)
Lung	0.0437999	Regulation Of Extracellular Matrix Disassembly (GO:0010715)
Lung	0.0437999	Positive Regulation Of Acute Inflammatory Response (GO:0002675)
Lung	0.0437999	Regulation Of Microglial Cell Activation (GO:1903978)
Lung	0.0442755	Regulation Of Multicellular Organism Growth (GO:0040014)
Lung	0.0442755	Positive Regulation Of Homotypic Cell-Cell Adhesion (GO:0034112)
Lung	0.0442755	Positive Regulation Of Stem Cell Proliferation (GO:2000648)
Lung	0.0442755	Negative Regulation Of Biosynthetic Process (GO:0009890)
Lung	0.0442755	Negative Regulation Of Chemokine Production (GO:0032682)
Lung	0.0442755	Cellular Response To Lipid (GO:0071396)
Lung	0.0442755	Regulation Of Receptor Signaling Pathway Via STAT (GO:1904892)
Lung	0.0442755	Positive Regulation Of Leukocyte Adhesion To Vascular Endothelial Cell (GO:1904996)
Lung	0.0442755	Negative Regulation Of Interleukin-8 Production (GO:0032717)
Lung	0.0442755	Regulation Of Leukocyte Chemotaxis (GO:0002688)
Lung	0.0442755	Positive Regulation Of Stem Cell Differentiation (GO:2000738)
Lung	0.0442755	Regulation Of Collagen Biosynthetic Process (GO:0032965)
Lung	0.0442755	Negative Regulation Of Lipid Storage (GO:0010888)
Lung	0.0442755	Negative Regulation Of Nervous System Development (GO:0051961)
Lung	0.0442755	T-helper Cell Differentiation (GO:0042093)
Lung	0.0442755	Positive Regulation Of Cytokine Production Involved In Inflammatory Response (GO:1900017)
Lung	0.0442755	Positive Regulation Of Extracellular Matrix Organization (GO:1903055)
Lung	0.0442755	Regulation Of Inflammatory Response (GO:0050727)
Lung	0.0445042	Positive Regulation Of Programmed Cell Death (GO:0043068)
Lung	0.0445042	Regulation Of Acute Inflammatory Response (GO:0002673)
Lung	0.0445042	Regulation Of Neuroinflammatory Response (GO:0150077)
Lung	0.0480114	Positive Regulation Of T Cell Cytokine Production (GO:0002726)
Lung	0.0480114	Regulation Of Lipid Storage (GO:0010883)
Lung	0.0491202	Negative Regulation Of Cell Development (GO:0010721)
Lung	0.0491202	Positive Regulation Of Viral Life Cycle (GO:1903902)
Lung	0.0491202	Positive Regulation Of Apoptotic Process (GO:0043065)
Lung	0.0491202	Protein N-linked Glycosylation Via Asparagine (GO:0018279)
Lung	0.0491202	Cellular Response To Interleukin-6 (GO:0071354)
Lung	0.0491202	Positive Regulation Of Epithelial Cell Apoptotic Process (GO:1904037)
Lung	0.0498042	Positive Regulation Of Interleukin-17 Production (GO:0032740)
Lung	0.0498042	Positive Regulation Of Vascular Endothelial Growth Factor Production (GO:0010575)
Lung	0.0498042	Regulation Of Cell Population Proliferation (GO:0042127)
Lung	0.0498042	Peptide Hormone Secretion (GO:0030072)
Lung	0.0498042	Regulation Of B Cell Activation (GO:0050864)
Lung	0.0498042	Regulation Of Platelet Aggregation (GO:0090330)
Lung	0.0498042	Transmembrane Receptor Protein Tyrosine Kinase Signaling Pathway (GO:0007169)
Lymphoma	0.000160882	Antimicrobial Humoral Response (GO:0019730)
Lymphoma	0.000463686	Regulation Of B Cell Proliferation (GO:0030888)
Lymphoma	0.00100994	Antimicrobial Humoral Immune Response Mediated By Antimicrobial Peptide (GO:0061844)
Lymphoma	0.00418949	Cellular Response To Molecule Of Bacterial Origin (GO:0071219)
Lymphoma	0.00418949	Cellular Response To Lipopolysaccharide (GO:0071222)
Lymphoma	0.00617551	Regulation Of Cell Population Proliferation (GO:0042127)
Lymphoma	0.00624384	Response To Lipopolysaccharide (GO:0032496)
Lymphoma	0.00714534	Positive Regulation Of Release Of Sequestered Calcium Ion Into Cytosol (GO:0051281)
Lymphoma	0.0103169	Positive Regulation Of Calcium Ion Transmembrane Transport (GO:1904427)
Lymphoma	0.0115753	Cellular Response To Lipid (GO:0071396)
Lymphoma	0.0115753	Regulation Of Release Of Sequestered Calcium Ion Into Cytosol (GO:0051279)
Lymphoma	0.0115753	Inflammatory Response (GO:0006954)
Lymphoma	0.012211	Chemokine-Mediated Signaling Pathway (GO:0070098)
Lymphoma	0.012211	Positive Regulation Of Type II Interferon Production (GO:0032729)
Lymphoma	0.012211	Cellular Response To Chemokine (GO:1990869)
Lymphoma	0.0159296	Neutrophil Chemotaxis (GO:0030593)
Lymphoma	0.0159296	Granulocyte Chemotaxis (GO:0071621)
Lymphoma	0.0159296	Positive Regulation Of Lymphocyte Proliferation (GO:0050671)
Lymphoma	0.0159296	Neutrophil Migration (GO:1990266)
Lymphoma	0.0159296	Positive Regulation Of Tumor Necrosis Factor Production (GO:0032760)
Lymphoma	0.0159296	Positive Regulation Of Cytokine Production (GO:0001819)
Lymphoma	0.0159998	Positive Regulation Of Tumor Necrosis Factor Superfamily Cytokine Production (GO:1903557)
Lymphoma	0.0172024	Regulation Of Type II Interferon Production (GO:0032649)
Lymphoma	0.0221196	Hemopoiesis (GO:0030097)
Lymphoma	0.0251106	Adenylate Cyclase-Activating G Protein-Coupled Receptor Signaling Pathway (GO:0007189)
Lymphoma	0.0253268	Cellular Response To Oxygen-Containing Compound (GO:1901701)
Lymphoma	0.0279515	Protection From Natural Killer Cell Mediated Cytotoxicity (GO:0042270)
Lymphoma	0.0279515	Positive Regulation Of Killing Of Cells Of Another Organism (GO:0051712)
Lymphoma	0.0286787	Regulation Of Tumor Necrosis Factor Production (GO:0032680)
Lymphoma	0.0293388	Positive Regulation Of Natural Killer Cell Cytokine Production (GO:0002729)
Lymphoma	0.0293388	Positive Regulation Of Cell Killing (GO:0031343)
Lymphoma	0.0293388	Regulation Of Natural Killer Cell Cytokine Production (GO:0002727)
Lymphoma	0.0312838	Positive Regulation Of Cell Population Proliferation (GO:0008284)
Lymphoma	0.0312838	Positive Regulation Of Leukocyte Differentiation (GO:1902107)
Lymphoma	0.0312838	Positive Regulation Of Natural Killer Cell Proliferation (GO:0032819)
Lymphoma	0.0318888	Positive Regulation Of CD8-positive, Alpha-Beta T Cell Activation (GO:2001187)
Lymphoma	0.0318888	Negative Regulation Of Production Of Molecular Mediator Of Immune Response (GO:0002701)
Lymphoma	0.0318888	Regulation Of CD8-positive, Alpha-Beta T Cell Proliferation (GO:2000564)
Lymphoma	0.0318888	Regulation Of Morphogenesis Of An Epithelium (GO:1905330)
Lymphoma	0.0318888	Adenylate Cyclase-Modulating G Protein-Coupled Receptor Signaling Pathway (GO:0007188)
Lymphoma	0.0318888	B Cell Homeostasis (GO:0001782)
Lymphoma	0.0318888	Regulation Of CD8-positive, Alpha-Beta T Cell Activation (GO:2001185)
Lymphoma	0.0318888	Regulation Of Natural Killer Cell Proliferation (GO:0032817)
Lymphoma	0.0318888	Positive Regulation Of Interleukin-13 Production (GO:0032736)
Lymphoma	0.0318888	Regulation Of Dendritic Cell Differentiation (GO:2001198)
Lymphoma	0.0318888	Negative Regulation Of Natural Killer Cell Mediated Immunity (GO:0002716)
Lymphoma	0.0318888	T Cell Chemotaxis (GO:0010818)
Lymphoma	0.0318888	Positive Regulation Of Nitric-Oxide Synthase Biosynthetic Process (GO:0051770)
Lymphoma	0.0318888	Negative Regulation Of B Cell Proliferation (GO:0030889)
Lymphoma	0.0338198	Positive Regulation By Symbiont Of Entry Into Host (GO:0075294)
Lymphoma	0.0338198	Positive Regulation Of Viral Entry Into Host Cell (GO:0046598)
Lymphoma	0.0338198	Positive Regulation Of Cellular Process (GO:0048522)
Lymphoma	0.0338198	Regulation Of Programmed Cell Death (GO:0043067)
Lymphoma	0.0338198	Regulation Of T Cell Chemotaxis (GO:0010819)
Lymphoma	0.0338198	Antigen Processing And Presentation Of Endogenous Peptide Antigen Via MHC Class I Via ER Pathway (GO:0002484)
Lymphoma	0.0338198	Antigen Processing And Presentation Of Endogenous Peptide Antigen Via MHC Class I Via ER Pathway, TAP-independent (GO:0002486)
Lymphoma	0.0338198	Antigen Processing And Presentation Of Endogenous Peptide Antigen Via MHC Class Ib (GO:0002476)
Lymphoma	0.0338198	Antigen Processing And Presentation Of Peptide Antigen Via MHC Class Ib (GO:0002428)
Lymphoma	0.0338198	Regulation Of Nitric-Oxide Synthase Biosynthetic Process (GO:0051769)
Lymphoma	0.0338198	Embryonic Hemopoiesis (GO:0035162)
Lymphoma	0.0358118	Negative Regulation Of Leukocyte Mediated Cytotoxicity (GO:0001911)
Lymphoma	0.0371387	Regulation Of Interleukin-13 Production (GO:0032656)
Lymphoma	0.0371387	Alpha-Beta T Cell Activation (GO:0046631)
Lymphoma	0.0378007	Positive Regulation Of Lymphocyte Migration (GO:2000403)
Lymphoma	0.0378007	Negative Regulation Of Natural Killer Cell Mediated Cytotoxicity (GO:0045953)
Lymphoma	0.0378007	Regulation Of B Cell Receptor Signaling Pathway (GO:0050855)
Lymphoma	0.0384036	Positive Regulation Of Nitric-Oxide Synthase Activity (GO:0051000)
Lymphoma	0.0384036	T Cell Migration (GO:0072678)
Lymphoma	0.0384036	Positive Regulation Of Alpha-Beta T Cell Proliferation (GO:0046641)
Lymphoma	0.0384211	Positive Regulation Of Interleukin-4 Production (GO:0032753)
Lymphoma	0.0384211	Positive Regulation Of Monocyte Chemotaxis (GO:0090026)
Lymphoma	0.0384211	Positive Regulation Of Natural Killer Cell Activation (GO:0032816)
Lymphoma	0.0384211	Regulation Of Lymphocyte Proliferation (GO:0050670)
Lymphoma	0.0394604	Positive Regulation Of Programmed Cell Death (GO:0043068)
Lymphoma	0.0394604	Positive Regulation Of Alpha-Beta T Cell Activation (GO:0046635)
Lymphoma	0.0403552	T Cell Mediated Immunity (GO:0002456)
Lymphoma	0.0403552	Negative Regulation Of B Cell Activation (GO:0050869)
Lymphoma	0.0403552	Cytokine-Mediated Signaling Pathway (GO:0019221)
Lymphoma	0.0403552	Positive Regulation Of Natural Killer Cell Mediated Cytotoxicity (GO:0045954)
Lymphoma	0.0403552	Positive Regulation Of G2/M Transition Of Mitotic Cell Cycle (GO:0010971)
Lymphoma	0.0403552	Antigen Processing And Presentation Of Endogenous Peptide Antigen (GO:0002483)
Lymphoma	0.0406544	Positive Regulation Of Viral Life Cycle (GO:1903902)
Lymphoma	0.0406544	Postreplication Repair (GO:0006301)
Lymphoma	0.0406544	Translesion Synthesis (GO:0019985)
Lymphoma	0.0406544	Regulation Of Toll-Like Receptor 4 Signaling Pathway (GO:0034143)
Lymphoma	0.0406544	Regulation Of Interleukin-4 Production (GO:0032673)
Lymphoma	0.0406544	Adaptive Immune Response Based On Somatic Recombination Of Immune Receptors Built From Immunoglobulin Superfamily Domains (GO:0002460)
Lymphoma	0.0406544	Regulation Of T Cell Migration (GO:2000404)
Lymphoma	0.0410091	Positive Regulation Of Natural Killer Cell Mediated Immunity (GO:0002717)
Lymphoma	0.0410091	Positive Regulation Of Cell Cycle G2/M Phase Transition (GO:1902751)
Lymphoma	0.0410091	Negative Regulation Of Antigen Receptor-Mediated Signaling Pathway (GO:0050858)
Lymphoma	0.04134	Regulation Of B Cell Activation (GO:0050864)
Lymphoma	0.04134	Positive Regulation Of T Cell Migration (GO:2000406)
Lymphoma	0.04134	Regulation Of Monocyte Chemotaxis (GO:0090025)
Lymphoma	0.0425262	Positive Regulation Of Monooxygenase Activity (GO:0032770)
Lymphoma	0.0432362	DNA Synthesis Involved In DNA Repair (GO:0000731)
Lymphoma	0.0432362	Regulation Of Immunoglobulin Production (GO:0002637)
Lymphoma	0.0439164	Hematopoietic Progenitor Cell Differentiation (GO:0002244)
Lymphoma	0.0439164	Regulation Of Nitric-Oxide Synthase Activity (GO:0050999)
Lymphoma	0.0450143	Positive Regulation Of B Cell Proliferation (GO:0030890)
Lymphoma	0.0456375	Mitotic G2 DNA Damage Checkpoint Signaling (GO:0007095)
Lymphoma	0.0456375	Regulation Of Calcium-Mediated Signaling (GO:0050848)
Lymphoma	0.0462357	Positive Regulation Of Mononuclear Cell Migration (GO:0071677)
Lymphoma	0.0462357	Antigen Processing And Presentation Of Exogenous Peptide Antigen (GO:0002478)
Lymphoma	0.0472561	Regulation Of Natural Killer Cell Mediated Cytotoxicity (GO:0042269)
Lymphoma	0.0478053	Positive Regulation Of T Cell Mediated Cytotoxicity (GO:0001916)
Lymphoma	0.0478053	Positive Regulation Of Cytokine Production Involved In Immune Response (GO:0002720)
Lymphoma	0.0487808	Positive Regulation Of Immunoglobulin Production (GO:0002639)
Lymphoma	0.0492854	Macrophage Activation (GO:0042116)
Lymphoma	0.0492854	Regulation Of G2/M Transition Of Mitotic Cell Cycle (GO:0010389)
Thyroid	0.00127695	Cellular Response To Fibroblast Growth Factor Stimulus (GO:0044344)
Thyroid	0.0279477	Fibroblast Growth Factor Receptor Signaling Pathway (GO:0008543)
Thyroid	0.0427275	Positive Regulation Of Protein Phosphorylation (GO:0001934)
Thyroid	0.0427275	Response To Tumor Necrosis Factor (GO:0034612)
Thyroid	0.0427275	Positive Regulation Of Protein Serine/Threonine Kinase Activity (GO:0071902)
Thyroid	0.0427275	Cellular Response To Tumor Necrosis Factor (GO:0071356)
Thyroid	0.0427275	Negative Regulation Of B Cell Receptor Signaling Pathway (GO:0050859)
Thyroid	0.0427275	Anterior/Posterior Axis Specification, Embryo (GO:0008595)
Thyroid	0.0427275	Positive Regulation Of Mitochondrial Membrane Potential (GO:0010918)
Thyroid	0.0427275	Tripartite Regional Subdivision (GO:0007351)
Thyroid	0.0427275	Response To Hepatocyte Growth Factor (GO:0035728)
Thyroid	0.0427275	Cellular Response To Hepatocyte Growth Factor Stimulus (GO:0035729)
Thyroid	0.0427275	Positive Regulation Of Cell Population Proliferation (GO:0008284)
Thyroid	0.0427275	Positive Regulation Of Membrane Potential (GO:0045838)
Thyroid	0.0427275	Complement Activation, Lectin Pathway (GO:0001867)
Thyroid	0.0427275	Fat-Soluble Vitamin Catabolic Process (GO:0042363)
Thyroid	0.0427275	Negative Regulation Of Production Of Molecular Mediator Of Immune Response (GO:0002701)
Thyroid	0.0427275	Peptidyl-Serine Modification (GO:0018209)
Thyroid	0.0427275	Regulation Of Viral-Induced Cytoplasmic Pattern Recognition Receptor Signaling Pathway (GO:0039531)
Thyroid	0.0427275	Protein O-linked Glycosylation Via Serine (GO:0018242)
Thyroid	0.0427275	Protein O-linked Glycosylation Via Threonine (GO:0018243)
Thyroid	0.0427275	Organic Hydroxy Compound Catabolic Process (GO:1901616)
Thyroid	0.0427275	Negative Regulation Of Toll-Like Receptor 4 Signaling Pathway (GO:0034144)
Thyroid	0.0442111	Removal Of Superoxide Radicals (GO:0019430)
Thyroid	0.0442111	Vitamin D Metabolic Process (GO:0042359)
Thyroid	0.0442111	Cellular Response To Superoxide (GO:0071451)
Thyroid	0.0442111	Steroid Catabolic Process (GO:0006706)
Thyroid	0.0442111	Response To Interleukin-6 (GO:0070741)
Thyroid	0.0442111	Phosphate Ion Homeostasis (GO:0055062)
Thyroid	0.0442111	Positive Regulation Of Cellular Process (GO:0048522)
Thyroid	0.045448	Negative Regulation Of Bone Mineralization (GO:0030502)
Thyroid	0.045448	Regulation Of MAPK Cascade (GO:0043408)
Thyroid	0.047827	Regulation Of Hormone Secretion (GO:0046883)
Thyroid	0.047827	Regulation Of Protein Kinase C Signaling (GO:0090036)
Thyroid	0.047827	Regulation Of B Cell Receptor Signaling Pathway (GO:0050855)
Thyroid	0.047827	Cell Migration Involved In Sprouting Angiogenesis (GO:0002042)
Thyroid	0.047827	Embryo Development Ending In Birth Or Egg Hatching (GO:0009792)
Thyroid	0.047827	Embryonic Axis Specification (GO:0000578)
Thyroid	0.047827	Positive Regulation Of Phosphoprotein Phosphatase Activity (GO:0032516)
Thyroid	0.047827	Regulation Of Lymphocyte Activation (GO:0051249)
Thyroid	0.047827	Regulation Of Lymphocyte Differentiation (GO:0045619)
Thyroid	0.047827	Regulation Of B Cell Differentiation (GO:0045577)
Thyroid	0.047827	Response To Fibroblast Growth Factor (GO:0071774)
Thyroid	0.047827	Anterior/Posterior Axis Specification (GO:0009948)
Thyroid	0.047827	Regulation Of Calcium Ion Import (GO:0090279)
Thyroid	0.047827	Innate Immune Response In Mucosa (GO:0002227)
Thyroid	0.047827	Negative Regulation Of Biomineral Tissue Development (GO:0070168)
Thyroid	0.047827	Mammary Gland Development (GO:0030879)
Thyroid	0.047827	Negative Regulation Of Cell Communication (GO:0010648)
Thyroid	0.047827	Blood Vessel Endothelial Cell Migration (GO:0043534)
Thyroid	0.0478382	Cellular Response To Interleukin-6 (GO:0071354)
Thyroid	0.0478382	Regulation Of Toll-Like Receptor 4 Signaling Pathway (GO:0034143)
Thyroid	0.0478382	Negative Regulation Of Antigen Receptor-Mediated Signaling Pathway (GO:0050858)
Thyroid	0.0478382	Negative Regulation Of Ossification (GO:0030279)
Thyroid	0.0478382	Regulation Of Cell Population Proliferation (GO:0042127)
Thyroid	0.0478382	Regulation Of B Cell Activation (GO:0050864)
Thyroid	0.0478382	Transmembrane Receptor Protein Tyrosine Kinase Signaling Pathway (GO:0007169)
Thyroid	0.0485348	Positive Regulation Of Monooxygenase Activity (GO:0032770)
Thyroid	0.0485348	Cellular Response To Epidermal Growth Factor Stimulus (GO:0071364)
Thyroid	0.0485348	Regulation Of Immunoglobulin Production (GO:0002637)
Thyroid	0.0485348	Mucosal Immune Response (GO:0002385)
Thyroid	0.0485348	Negative Regulation Of Signaling (GO:0023057)
Thyroid	0.0485348	Positive Regulation Of B Cell Proliferation (GO:0030890)
Thyroid	0.0485348	Cellular Response To Cytokine Stimulus (GO:0071345)
Thyroid	0.0485348	Positive Regulation Of MAPK Cascade (GO:0043410)
Thyroid	0.0485348	Regulation Of Potassium Ion Transport (GO:0043266)
Thyroid	0.0485348	Response To Epidermal Growth Factor (GO:0070849)
Uterine	0.000570839	Ephrin Receptor Signaling Pathway (GO:0048013)
